# Supplementary material for: Identification of lung cancer gene markers through kernel maximum mean discrepancy and information entropy
Source: BMC Med Genomics. 2019 Dec 20;12(Suppl 8):183. doi: 10.1186/s12920-019-0630-4 (PMC6923882; doi:10.1186/s12920-019-0630-4)
Supplement: Supplementary file 1 — Additional file 1 The results of DEA and boundary identification. In Additional file 1, the results of MMD, t-test and fold change analysis between Normal-NAT, Normal-Tumor and NAT-Tumor are reported. The mmd score, p-value and fold change score for every single gene are all presented. Besides, the boundary identification results are also included in this file. [file 12920_2019_630_MOESM1_ESM.xlsx]

## Sheet: MMD Results
Gene Name	Normal-NAT(MMD Score)	Normal-Tumor(MMD Score)	NAT-Tumor(MMD Score)
1/2-SBSRNA4	6.27044	0.00753842	6.62279
A1BG	7.70842	29.0626	6.36419
A1BG-AS1	6.08343	28.8295	1.33512
A1CF	0.031773	0.504385	0.208376
A2LD1	2.73297	60.346	14.9784
A2M	0.0680247	0.971966	0.254984
A2ML1	1.62144	2.94833	0.458025
A2MP1	10.0047	53.2018	0.351646
A4GALT	4.5982	15.5832	2.35756
A4GNT	0.690145	7.08814	0.388111
AA06	0.0156291	-0.0319004	0.0025107
AAA1	0.00345813	0.989732	0.296482
AAAS	10.8677	7.36806	6.42562
AACS	7.84283	20.6636	9.77392
AACSP1	0.0663728	0.22224	0.25229
AADAC	14.7399	3.84855	20.4899
AADACL2	0.0668638	3.24413	0.22131
AADACL3	0.00701967	-0.0212529	0.000808849
AADACL4	0.12784	0.399991	0.00351149
AADAT	8.10866	23.0927	9.47859
AAGAB	1.7968	17.4759	10.2497
AAK1	13.4947	65.4165	1.80849
AAMP	0.906769	10.2219	4.56267
AANAT	9.36112	20.5118	0.86081
AARS	1.71035	1.26226	3.29369
AARS2	7.48762	3.25689	12.376
AARSD1	27.1638	10.1117	30.7676
AASDH	5.56009	2.47607	3.52537
AASDHPPT	13.3131	47.8925	11.1549
AASS	12.3263	44.8746	3.81945
AATF	4.09798	21.8431	9.77358
AATK	1.28114	86.6771	20.9824
AATK-AS1	0.0437858	-0.000527135	0.0778935
ABAT	-0.0750996	12.0701	4.36072
ABCA1	-0.252441	16.9637	3.5933
ABCA10	27.6035	174.084	6.8131
ABCA11P	14.3686	9.02067	6.04253
ABCA12	0.00587977	95.0812	22.796
ABCA13	-0.191528	3.48515	0.226579
ABCA17P	14.2497	1.03135	16.1524
ABCA2	11.8971	16.6953	2.21745
ABCA3	0.368993	1.62892	1.18616
ABCA4	0.072899	48.2709	10.9657
ABCA5	26.4246	106.189	2.53073
ABCA6	13.2051	109.293	22.9235
ABCA7	22.4085	27.1521	6.72907
ABCA8	0.848024	103.537	26.6704
ABCA9	18.6866	166.793	20.3665
ABCB1	0.768283	42.3335	9.56804
ABCB10	1.39181	10.2226	7.24582
ABCB11	0.0117955	0.280248	0.11481
ABCB4	-0.00938582	25.2213	6.04318
ABCB5	0.00317127	0.0325274	0.0304184
ABCB6	22.588	1.21153	20.2783
ABCB7	11.7877	7.44359	8.55225
ABCB8	12.3485	1.05645	9.87949
ABCB9	1.44975	68.6642	26.5082
ABCC1	0.367229	7.34196	1.69098
ABCC10	14.5746	-0.352029	13.3566
ABCC11	0.0835324	0.590726	0.446384
ABCC12	0.0116389	0.150479	0.0590653
ABCC13	0.325996	14.2912	5.79646
ABCC2	19.5021	45.5872	2.94593
ABCC3	5.35746	11.9582	7.64774
ABCC4	6.58982	14.5487	5.351
ABCC5	12.047	6.19016	5.56955
ABCC6	9.75699	2.23906	11.876
ABCC6P1	2.22961	7.49084	6.07667
ABCC6P2	21.6132	28.615	10.2169
ABCC8	29.9149	124.331	1.06049
ABCC9	-0.41766	80.4007	22.4829
ABCD1	4.81036	2.62761	5.50435
ABCD2	1.80309	5.56372	0.167199
ABCD3	5.95231	7.25972	2.54064
ABCD4	14.0002	26.9183	2.97809
ABCE1	2.95478	22.1692	12.3007
ABCF1	7.8853	19.5311	18.497
ABCF2	7.61513	13.8876	18.8007
ABCF3	7.7235	1.82454	5.63551
ABCG1	1.90794	13.6139	5.41476
ABCG2	20.5647	27.4922	35.8868
ABCG4	0.970551	2.80252	0.0657084
ABCG5	0.171425	0.611393	0.0319574
ABCG8	0.0355448	0.0125386	0.0561274
ABHD1	1.31592	3.38133	2.80689
ABHD10	3.3488	28.3261	1.54372
ABHD11	2.9522	11.6315	8.46357
ABHD11-AS1	8.40213	26.8633	0.921524
ABHD12	0.393406	8.32317	2.93451
ABHD12B	0.418499	9.73019	1.33771
ABHD13	14.181	7.9461	10.4968
ABHD14A	12.4029	22.7805	2.7595
ABHD14A-ACY1	0.00841368	0.00546609	0.00774364
ABHD14B	2.80242	2.46517	3.0214
ABHD15	2.85172	20.2109	3.1737
ABHD16A	10.4933	15.3027	11.8637
ABHD16B	9.05154	8.41443	4.7534
ABHD2	5.57639	7.80864	1.49669
ABHD3	6.14546	1.79876	6.38971
ABHD4	5.58646	4.98822	3.54802
ABHD5	3.46547	17.6188	11.2102
ABHD6	3.68448	29.9589	21.0156
ABHD8	-0.00359189	4.84629	2.11912
ABI1	0.653234	6.72036	2.46506
ABI2	0.769069	9.63585	4.9797
ABI3	-0.0387471	19.1681	4.44411
ABI3BP	0.396812	33.7981	8.50185
ABL1	6.21169	11.5747	0.710793
ABL2	5.80917	2.66281	4.98526
ABLIM1	2.35998	9.25096	2.71857
ABLIM2	33.2634	90.5081	4.86777
ABLIM3	4.38994	57.3352	13.0392
ABO	0.231253	4.7634	2.01328
ABP1	5.18509	106.883	16.104
ABR	6.50504	13.486	3.90875
ABRA	1.7574	7.77413	0.0306326
ABT1	5.58692	33.952	7.27595
ABTB1	5.8091	18.8926	6.84864
ABTB2	27.8426	13.0713	15.7358
ACAA1	1.09388	7.77967	1.80132
ACAA2	2.9556	0.727432	3.51146
ACACA	5.02569	10.7849	0.723222
ACACB	6.19562	102.615	24.4373
ACAD10	5.61786	2.16908	7.87257
ACAD11	30.7223	114.992	0.172671
ACAD8	14.0752	8.30139	7.75143
ACAD9	7.66872	1.75106	7.42682
ACADL	4.11894	90.479	28.9206
ACADM	6.27099	10.8509	1.32061
ACADS	1.36764	2.96253	3.01053
ACADSB	11.5922	4.55495	10.9586
ACADVL	2.17333	3.59226	0.728299
ACAN	3.236	0.234874	4.29104
ACAP1	13.2576	26.3172	1.96439
ACAP2	-0.00450371	24.2581	4.33861
ACAP3	16.7726	23.1267	7.69427
ACAT1	2.22108	1.19551	4.2331
ACAT2	3.15782	5.26573	2.05446
ACBD3	8.80522	35.4508	5.58046
ACBD4	10.8396	12.1062	5.30716
ACBD5	18.0706	35.1728	4.76476
ACBD6	4.68765	16.0738	12.3009
ACBD7	0.307191	32.4634	4.17354
ACCN1	0.0928896	0.204559	0.0431391
ACCN2	4.4894	3.17045	7.8261
ACCN3	51.8287	146.345	1.94357
ACCN4	4.68266	15.3421	0.109642
ACCN5	0.0152394	0.465571	0.19296
ACCS	11.6435	27.8799	1.06049
ACCSL	0.065274	0.125582	0.00662582
ACD	17.1995	18.5237	5.65328
ACE	1.84686	3.00299	4.28605
ACE2	5.94268	26.2794	8.15143
ACER1	1.3017	5.02671	0.0401772
ACER2	2.71365	6.1962	1.77979
ACER3	0.838101	34.8577	13.0345
ACHE	17.6712	17.5605	11.0558
ACIN1	4.91678	7.8381	0.742542
ACLY	2.36031	5.34965	4.17179
ACMSD	0.147862	17.4522	5.17242
ACN9	3.35149	89.5617	20.5852
ACO1	2.89061	6.33307	1.71921
ACO2	11.2093	17.6685	2.64714
ACOT1	2.05326	2.12786	3.86509
ACOT11	1.25692	72.008	26.0563
ACOT12	0.0966777	0.0691147	0.0247395
ACOT13	13.4138	63.3979	4.17692
ACOT2	2.59283	0.169679	2.57351
ACOT4	22.8176	74.3097	1.43754
ACOT6	-0.0127491	0.119022	0.077513
ACOT7	2.71202	11.224	2.44694
ACOT8	0.180266	13.2917	2.18568
ACOT9	10.2976	22.5768	2.21656
ACOX1	22.9871	51.9929	6.39514
ACOX2	3.37668	4.28046	4.19246
ACOX3	1.17476	10.3077	7.59456
ACOXL	7.74191	21.829	24.3694
ACP1	-0.175513	18.7386	4.98381
ACP2	1.17907	8.72122	2.00798
ACP5	0.618615	0.170163	0.976952
ACP6	2.69712	23.433	10.8132
ACPL2	12.1613	4.64085	11.0544
ACPP	11.1444	11.0885	4.83803
ACPT	0.442093	0.979518	0.0780847
ACR	29.0571	174.364	5.15594
ACRBP	18.7559	84.0207	6.08649
ACRC	51.4044	151.206	1.91429
ACRV1	0.14745	4.55932	1.95776
ACSBG1	0.430079	57.9924	9.12488
ACSBG2	0.297297	0.164851	0.15434
ACSF2	1.91895	2.57552	2.43892
ACSF3	4.14257	2.7545	6.49066
ACSL1	0.972364	5.77947	1.39085
ACSL3	0.92983	10.2932	2.44421
ACSL4	1.385	2.07831	2.70053
ACSL5	2.08695	7.05636	2.78854
ACSL6	0.728904	1.25239	1.05781
ACSM1	5.61678	2.61431	5.87877
ACSM2A	0.0189141	0.377469	0.0625966
ACSM2B	0.0411567	0.44397	0.0320728
ACSM3	10.2156	11.5651	5.31473
ACSM4	5.72065	10.7755	0.725099
ACSM5	7.90657	78.506	12.5927
ACSS1	1.00572	13.8958	3.80803
ACSS2	0.915618	7.00575	3.03077
ACSS3	2.09027	74.3281	22.5555
ACTA1	21.7358	96.1694	0.49889
ACTA2	0.234309	1.3503	0.098723
ACTB	0.0212183	-0.0182949	0.0293924
ACTBL2	0.0797841	6.89258	1.07823
ACTC1	27.7676	124.986	0.0334134
ACTG1	0.0535954	0.175306	0.139167
ACTG2	1.03105	15.9457	2.78652
ACTL10	0.319419	34.7791	11.9527
ACTL6A	4.32176	22.7486	12.5409
ACTL6B	0.253265	0.561114	0.0431168
ACTL7A	0.221375	0.689493	0.00875772
ACTL7B	0.153058	0.469225	0.0235323
ACTL8	0.0140771	2.42562	0.680304
ACTL9	0.0934147	0.0756302	0.0373146
ACTN1	1.24242	1.92328	0.40177
ACTN2	31.6387	235.193	36.8224
ACTN3	0.145535	0.532623	0.0309183
ACTN4	0.171426	0.30546	0.503454
ACTR10	2.01796	4.97791	3.18642
ACTR1A	0.25391	4.80339	2.22623
ACTR1B	4.33177	5.26153	1.79388
ACTR2	4.21895	12.8575	0.502384
ACTR3	2.033	9.00774	0.832735
ACTR3B	32.4413	9.83417	23.4339
ACTR3BP2	0.00716601	0.0107843	0.0116896
ACTR3BP5	0.361839	1.17098	0.00400568
ACTR3C	12.7522	52.7438	5.04442
ACTR5	42.3091	8.98407	28.2674
ACTR6	3.96615	17.5307	2.12087
ACTR8	5.33157	8.44645	8.39474
ACTRT1	0.01485	-0.0281717	0.00967206
ACTRT2	0.0737327	0.0866702	0.0156728
ACVR1	3.65701	28.3061	8.2566
ACVR1B	3.20932	5.57327	4.10357
ACVR1C	-0.00258931	2.67186	0.581668
ACVR2A	6.10304	28.4099	3.11697
ACVR2B	3.42296	5.2147	6.40104
ACVRL1	0.554018	37.1607	8.92748
ACY1	4.59543	67.6738	10.9203
ACY3	1.53391	123.814	24.2653
ACYP1	14.8487	29.704	2.37824
ACYP2	4.46113	13.334	9.8506
ADA	20.9132	13.439	8.72286
ADAD1	0.0259831	-0.00763949	0.00225898
ADAD2	1.26907	7.76172	0.125418
ADAL	1.9925	5.44241	3.34105
ADAM1	13.8478	43.5927	1.19958
ADAM10	11.4825	18.8336	2.15193
ADAM11	12.1655	31.4233	0.693536
ADAM12	2.98213	54.2382	24.5403
ADAM15	2.95158	1.01917	2.64318
ADAM17	-0.198934	11.43	2.98026
ADAM18	0.00750967	0.0317878	0.03065
ADAM19	14.7977	15.4468	4.36947
ADAM2	0.0156758	0.859836	0.286628
ADAM20	0.679435	3.12067	0.0648295
ADAM21	0.744473	0.992018	0.281828
ADAM21P1	0.0530543	-0.0303636	0.031282
ADAM22	1.41987	7.79181	1.0163
ADAM23	2.00862	26.4662	1.32682
ADAM28	7.66472	33.3813	20.4879
ADAM29	0.317867	8.11611	0.919105
ADAM30	0.00705082	0.00442214	0.00192335
ADAM32	11.898	14.8815	2.79242
ADAM33	26.9284	151.771	16.1246
ADAM3A	0.0113718	-0.0136428	0.00716559
ADAM5P	0.011494	-0.0157006	0.00293151
ADAM6	0.00606079	0.0830419	0.0360722
ADAM7	0.00304606	0.018391	0.0179355
ADAM8	12.8638	2.84573	9.00794
ADAM9	1.32028	2.66594	2.36738
ADAMDEC1	0.500434	75.6034	11.6181
ADAMTS1	0.378589	24.8941	4.59082
ADAMTS10	28.7342	91.2593	1.20146
ADAMTS12	24.4887	17.2171	12.4488
ADAMTS13	32.5763	72.4881	2.67864
ADAMTS14	21.0896	0.30464	25.8379
ADAMTS15	14.3114	140.821	27.9973
ADAMTS16	0.0552899	63.4168	16.7451
ADAMTS17	17.5105	103.101	2.21656
ADAMTS18	0.0129516	4.64631	0.879882
ADAMTS19	0.0528546	0.112826	0.0468875
ADAMTS2	20.93	41.3354	3.22016
ADAMTS20	0.0120686	0.775364	0.255438
ADAMTS3	18.1403	54.7076	1.22457
ADAMTS4	3.6073	16.5683	0.999095
ADAMTS5	5.37713	16.1173	1.61416
ADAMTS6	17.9074	41.6025	1.33828
ADAMTS7	20.1174	64.6897	0.196676
ADAMTS8	2.52013	100.346	26.3248
ADAMTS9	10.9735	71.2046	1.60387
ADAMTS9-AS2	12.3632	136.561	30.2686
ADAMTSL1	0.606499	15.5948	1.43334
ADAMTSL2	7.70583	39.214	2.94706
ADAMTSL3	2.68587	149.013	34.3705
ADAMTSL4	1.72005	32.0283	7.8745
ADAMTSL5	15.605	17.8646	15.4206
ADAP1	1.55206	3.47293	4.17327
ADAP2	1.91281	0.79851	2.38015
ADAR	0.281763	9.08746	2.6407
ADARB1	4.66385	74.2132	13.4737
ADARB2	6.83961	70.26	3.24489
ADARB2-AS1	0.0240608	0.143721	0.0843472
ADAT1	1.88341	39.6818	14.4012
ADAT2	52.2783	153.959	3.15146
ADAT3	20.7642	35.7338	3.57321
ADC	4.98621	24.2401	21.2074
ADCK1	10.5562	4.46445	5.17632
ADCK2	12.0661	30.6697	2.53472
ADCK3	0.421957	1.44435	1.66779
ADCK4	5.01272	1.82354	3.79059
ADCK5	30.6545	6.23338	25.7549
ADCY1	0.228142	3.83377	0.0903515
ADCY10	0.638467	0.993976	0.124673
ADCY2	0.592435	9.60069	0.417668
ADCY3	12.879	40.0844	1.41443
ADCY4	8.66468	93.2738	20.1324
ADCY5	31.382	139.546	13.0414
ADCY6	12.2272	35.4358	1.6566
ADCY7	1.75259	13.3977	2.60287
ADCY8	21.2578	8.24684	32.414
ADCY9	4.90144	37.9917	10.5709
ADCYAP1	0.915116	9.11095	-0.0843763
ADCYAP1R1	1.18299	57.4349	8.70129
ADD1	0.457917	11.6742	2.67031
ADD2	0.124221	3.14921	1.84904
ADD3	1.35074	5.59051	2.44111
ADGB	-0.00515692	14.5195	5.20795
ADH1A	3.80936	136.099	37.6921
ADH1B	0.274461	15.5009	4.08805
ADH1C	3.43509	27.979	12.2044
ADH4	2.8135	5.71068	0.483925
ADH5	1.3842	1.31772	2.62717
ADH6	0.2148	7.58455	0.46234
ADH7	0.814522	0.0255733	0.582665
ADHFE1	12.0217	65.5277	14.6989
ADI1	0.931912	1.1848	0.344284
ADIG	0.0228825	0.00223832	0.0109771
ADIPOQ	2.3058	10.5271	-0.00876909
ADIPOR1	2.48368	6.29843	2.22922
ADIPOR2	1.10998	12.8947	3.53129
ADK	7.05132	20.1387	2.54185
ADM	3.47705	12.3982	0.134836
ADM2	4.34248	98.8998	42.8029
ADNP	-0.0149661	14.1834	3.37085
ADNP2	3.40199	4.08801	4.33302
ADO	25.6357	52.7389	4.33862
ADORA1	7.43433	29.9057	7.18944
ADORA2A	1.85228	38.9829	9.88516
ADORA2B	8.52966	60.9747	5.76888
ADORA3	8.4348	4.45089	5.56601
ADPGK	2.96247	8.18956	0.880145
ADPRH	14.8269	36.2104	21.5953
ADPRHL1	4.62279	91.8816	16.4885
ADPRHL2	3.77504	8.47434	1.30627
ADRA1A	22.8365	215.674	21.0002
ADRA1B	10.0208	67.7322	8.50724
ADRA1D	27.6019	216.896	17.3658
ADRA2A	5.15691	11.4918	6.67901
ADRA2B	6.54569	29.1265	0.161388
ADRA2C	18.2428	135.597	21.1991
ADRB1	0.284777	113.95	26.995
ADRB2	2.28667	62.3286	15.6036
ADRB3	0.0273389	0.0213189	0.0499227
ADRBK1	4.20543	7.82356	1.26042
ADRBK2	0.756876	21.8294	8.64448
ADRM1	2.22453	0.682704	2.05421
ADSL	2.26253	2.18473	3.86657
ADSS	10.6239	42.8127	9.32011
ADSSL1	7.31291	14.7255	12.3428
ADTRP	9.99328	34.4895	20.9676
AEBP1	0.610287	1.45277	-0.0111393
AEBP2	3.59253	6.94029	3.17392
AEN	1.16693	0.529182	2.62639
AES	0.407208	1.56384	0.810702
AFAP1	1.8315	3.9913	4.21776
AFAP1-AS1	-0.0236957	130.329	31.2047
AFAP1L1	1.94424	79.6843	15.2399
AFAP1L2	0.780119	11.9575	3.73211
AFF1	4.5063	32.5961	2.3773
AFF2	17.5032	143.407	9.93502
AFF3	-0.0942929	137.55	34.652
AFF4	1.9426	4.78247	0.679897
AFG3L1P	27.4121	69.2189	2.60755
AFG3L2	11.659	14.6103	4.23156
AFM	0.0398706	0.0144817	0.022526
AFMID	9.40192	1.12345	6.56327
AFP	0.0122863	1.10775	0.322814
AFTPH	11.0323	50.7698	3.31679
AGA	10.1071	39.8557	5.82572
AGAP1	0.156357	16.507	2.19386
AGAP11	20.1397	195.171	19.9559
AGAP2	11.6093	48.876	2.35239
AGAP3	6.58105	18.4866	0.906183
AGAP4	41.7651	108.643	3.27508
AGAP5	60.2294	210.05	2.64479
AGAP6	35.8575	108.927	3.87059
AGAP7	6.86926	21.5439	0.210555
AGAP8	34.8788	105.135	1.7465
AGAP9	39.5185	119.194	1.54394
AGBL1	14.5135	0.571834	17.5336
AGBL2	0.369399	11.9976	0.725068
AGBL3	26.0452	83.7518	0.50304
AGBL4	0.63457	1.24103	-0.0123114
AGBL5	5.64053	28.7113	4.39575
AGER	0.823512	54.9065	12.9988
AGFG1	5.14673	10.6504	2.01509
AGFG2	2.74891	0.750809	2.32558
AGGF1	9.40068	32.3256	5.78678
AGK	27.2662	1.78486	21.5766
AGL	5.82485	16.4072	6.21294
AGMAT	0.177053	140.468	30.3413
AGMO	1.36093	4.00309	0.753828
AGPAT1	2.95485	5.22637	7.42621
AGPAT2	0.476583	0.825092	0.265984
AGPAT3	4.74733	11.8998	3.44037
AGPAT4	29.5817	181.449	31.7537
AGPAT4-IT1	0.305981	42.6766	6.80135
AGPAT5	0.769583	29.655	9.50741
AGPAT6	22.5746	20.7297	8.70881
AGPAT9	1.89006	17.9453	7.47896
AGPHD1	1.70372	16.0278	8.84481
AGPS	23.5665	58.6664	4.30325
AGR2	1.36003	4.71457	0.426559
AGR3	1.08494	2.38773	0.588463
AGRN	1.96308	9.2337	0.534576
AGRP	6.12498	84.7163	36.4044
AGSK1	0.414801	1.90172	0.0243872
AGT	13.0025	16.3243	5.81086
AGTPBP1	3.34292	84.5094	20.433
AGTR1	15.0308	171.156	38.1953
AGTR2	13.2792	3.4488	21.5264
AGTRAP	0.912778	0.515416	0.932166
AGXT	0.996487	2.35175	0.104108
AGXT2	0.0117389	0.0396923	0.0437574
AGXT2L1	1.17231	3.57989	2.10593
AGXT2L2	11.3432	26.3493	3.71313
AHCTF1	31.3437	16.5454	14.0444
AHCY	1.43267	8.88504	3.91593
AHCYL1	1.67893	3.10115	4.66507
AHCYL2	4.52247	3.54733	2.33579
AHDC1	14.1026	11.0764	4.48985
AHI1	22.5689	69.9491	0.741782
AHNAK	0.424273	5.85524	1.2197
AHNAK2	0.0851384	58.048	12.0251
AHR	3.90921	6.78342	0.934907
AHRR	4.252	28.5055	0.20276
AHSA1	0.239626	4.92563	2.24557
AHSA2	8.36719	20.8233	1.02068
AHSG	0.734072	0.267751	0.436096
AHSP	6.45504	51.2127	1.60925
AICDA	0.103932	0.132356	0.0652596
AIDA	3.66292	5.05389	1.53543
AIF1	6.25516	5.93784	9.09759
AIF1L	0.0573712	8.1814	3.35337
AIFM1	9.04491	33.9994	19.8436
AIFM2	11.8977	1.84934	11.5849
AIFM3	27.9542	47.5439	4.4699
AIG1	7.78363	19.8229	2.07703
AIM1	2.60782	22.0141	5.91421
AIM1L	-0.0102174	6.38274	0.717655
AIM2	8.95938	40.2184	15.936
AIMP1	3.41631	34.2077	7.17936
AIMP2	8.71675	28.4091	18.1182
AIP	0.172022	1.43669	0.482862
AIPL1	0.019666	-0.0172002	0.0111123
AIRE	0.224421	0.151606	0.0893405
AJAP1	2.81576	64.843	6.26394
AJUBA	3.69761	0.940578	3.0757
AK1	2.20213	4.84487	2.4738
AK2	2.49291	24.191	10.5908
AK3	3.58856	2.72973	4.30395
AK4	8.55795	53.6134	27.2079
AK5	0.359358	0.78111	0.179805
AK7	7.51606	-0.0438669	7.62245
AK8	3.52773	5.66874	0.826441
AKAP1	0.951815	3.50811	2.09525
AKAP10	7.24737	17.0674	2.21507
AKAP11	0.211303	20.6682	5.28066
AKAP12	3.26004	48.0247	8.78177
AKAP13	0.083897	16.3519	3.11904
AKAP14	3.46992	4.76461	8.89087
AKAP17A	41.3838	126.721	2.00792
AKAP2	7.15464	9.01263	16.4398
AKAP3	3.00572	1.86626	1.79556
AKAP4	0.0977825	0.401805	0.0016671
AKAP5	15.3692	1.91877	13.6155
AKAP6	0.293738	26.1238	5.80297
AKAP7	7.3172	69.1947	36.2548
AKAP8	21.7758	60.775	2.45119
AKAP8L	8.46076	20.326	1.68976
AKAP9	1.58735	14.0489	2.27386
AKD1	1.27978	14.4583	0.577559
AKIP1	3.66968	3.78065	6.9852
AKIRIN1	1.908	8.44191	0.718008
AKIRIN2	-0.385152	18.197	5.16471
AKIRIN2-AS1	12.1695	51.7875	2.82009
AKNA	7.21246	35.757	1.9716
AKNAD1	0.579105	3.31344	0.0553814
AKR1A1	0.845598	4.0393	1.21425
AKR1B1	0.0279667	4.50978	0.906116
AKR1B10	0.0522944	51.9336	9.87722
AKR1B15	0.014728	32.4111	8.04683
AKR1C1	0.373512	11.7522	4.09887
AKR1C2	1.12317	40.9667	13.4061
AKR1C3	0.274066	5.88737	1.90388
AKR1C4	4.78532	15.9999	5.16455
AKR1CL1	0.888077	1.96576	0.0975776
AKR1D1	0.0298129	-0.00436925	0.0324771
AKR1E2	37.459	35.7709	15.5454
AKR7A2	8.76474	31.473	1.9594
AKR7A2P1	45.2481	145.159	5.82264
AKR7A3	12.0294	38.531	18.6634
AKR7L	4.19904	11.1365	7.32042
AKT1	0.41369	4.31706	1.32091
AKT1S1	4.84162	0.898199	5.89978
AKT2	13.4394	15.7833	3.44491
AKT3	8.33009	68.8844	14.8376
AKTIP	1.19249	13.657	3.38866
ALAD	6.64303	3.54355	5.3354
ALAS1	2.58175	1.98604	0.815428
ALAS2	0.893095	94.5426	13.7142
ALB	23.9957	56.2719	1.80163
ALCAM	2.4571	1.57909	1.23553
ALDH16A1	2.73289	9.10993	0.505676
ALDH18A1	3.90038	37.0512	13.4913
ALDH1A1	0.0907401	4.86295	1.5121
ALDH1A2	0.214399	94.6206	23.0625
ALDH1A3	3.37084	2.74269	2.97844
ALDH1B1	6.61759	25.1179	12.9866
ALDH1L1	12.1964	24.839	1.48709
ALDH1L2	29.7472	23.897	10.3816
ALDH2	0.532461	0.956168	0.381708
ALDH3A1	8.53756	4.30034	5.58555
ALDH3A2	4.27556	5.19162	1.96645
ALDH3B1	1.32118	0.739477	1.11878
ALDH3B2	1.47127	66.7351	14.7429
ALDH4A1	4.77799	2.58632	6.80474
ALDH5A1	26.0147	54.3821	4.56627
ALDH6A1	6.97611	3.9532	5.31638
ALDH7A1	6.77448	4.05349	6.53538
ALDH8A1	9.77946	54.2669	0.256435
ALDH9A1	2.81619	2.1977	1.19006
ALDOA	-0.0974685	2.20757	0.564887
ALDOB	5.39994	13.538	1.11954
ALDOC	1.24135	12.3145	6.57234
ALG1	16.6382	110.151	24.6404
ALG10	0.122627	57.1999	16.2675
ALG10B	1.48132	5.46454	5.22661
ALG11	25.3455	77.1537	1.49815
ALG12	6.16803	3.62209	7.77011
ALG13	37.9066	70.5666	6.5893
ALG14	11.971	54.3433	6.06026
ALG1L	5.73214	142.262	26.2301
ALG1L2	0.328116	28.72	9.80927
ALG2	8.16071	3.07153	6.74058
ALG3	3.16298	9.74401	8.85666
ALG5	3.44993	7.94453	1.97431
ALG6	5.1887	53.4737	28.5409
ALG8	10.4042	32.8572	18.7554
ALG9	15.7418	11.3038	9.56164
ALK	0.0171145	0.872826	0.124988
ALKBH1	1.71254	10.6983	6.63075
ALKBH2	10.1243	3.24708	15.0805
ALKBH3	1.99491	4.22404	3.77393
ALKBH4	2.14274	52.7965	11.2051
ALKBH5	2.73978	6.64109	0.69625
ALKBH6	21.2239	18.455	9.01286
ALKBH7	0.520784	0.802015	1.09713
ALKBH8	7.70374	13.7851	4.06076
ALLC	0.109141	0.0798017	0.0374512
ALMS1	0.545305	7.27081	-0.278676
ALMS1P	4.67096	25.6576	0.0991448
ALOX12	52.3073	181.605	1.63538
ALOX12B	0.435472	0.850869	0.937427
ALOX12P2	9.59189	17.2206	11.5953
ALOX15	4.92183	0.733989	7.72548
ALOX15B	2.17991	2.05939	2.08278
ALOX15P1	1.82227	0.216942	1.3337
ALOX5	0.0451414	9.66542	2.45456
ALOX5AP	0.468099	4.33849	1.4774
ALOXE3	0.385155	2.46401	1.94731
ALPI	0.0190574	0.0185984	0.0364338
ALPK1	12.8004	36.2116	0.935884
ALPK2	0.469825	9.95526	4.4624
ALPK3	1.16376	41.2647	12.3814
ALPL	0.387589	2.18936	1.61043
ALPP	5.61649	90.9735	35.7895
ALPPL2	3.76569	9.60762	7.73471
ALS2	27.7203	74.5007	1.79665
ALS2CL	6.46084	34.141	4.44035
ALS2CR11	0.30261	20.6619	7.00033
ALS2CR12	7.6167	110.051	5.12432
ALS2CR8	16.7494	50.389	0.847122
ALX1	0.0105937	4.30325	1.20191
ALX3	11.9325	35.0998	3.12639
ALX4	0.0358332	0.049141	0.0923474
ALYREF	0.939184	10.4795	2.90706
AMACR	23.8945	161.652	11.2568
AMBN	0.0179577	-0.0290869	0.0152513
AMBP	3.78633	30.4768	8.24837
AMBRA1	14.6156	42.4005	4.39228
AMD1	1.01175	0.0708354	0.618817
AMDHD1	3.09686	21.8855	2.31843
AMDHD2	11.046	11.8965	3.58968
AMELX	0.614778	2.07977	0.0487356
AMELY	0.0143697	0.0998487	0.0539451
AMFR	13.3945	24.2089	2.26505
AMH	21.5916	50.0866	1.89752
AMHR2	-0.0222045	0.559634	0.208911
AMICA1	0.949636	16.1919	5.95681
AMIGO1	15.2329	5.11296	18.0301
AMIGO2	2.27996	10.8786	3.63122
AMIGO3	40.2425	73.8346	5.28482
AMMECR1	0.423843	68.1954	22.7826
AMMECR1L	12.9874	4.25245	7.49579
AMN	22.8295	18.1252	11.9902
AMN1	1.67949	9.98444	4.06775
AMOT	27.3811	61.7413	8.71122
AMOTL1	3.16655	52.8044	12.545
AMOTL2	-0.140672	7.2557	2.07153
AMPD1	0.0679912	0.162336	0.433026
AMPD2	16.1705	17.6675	9.2896
AMPD3	14.4022	2.14007	15.9012
AMPH	16.7829	46.8477	1.8851
AMT	16.1335	37.1315	4.96545
AMTN	0.47653	0.238044	0.211701
AMY1A	-0.000346273	0.0142139	0.00709499
AMY1B	0	0	0
AMY1C	0	0	0
AMY2A	12.4883	29.5178	1.4918
AMY2B	16.1739	40.9254	1.69243
AMZ1	-0.0854216	1.82903	0.39229
AMZ2	-0.158429	26.2041	5.6026
AMZ2P1	9.56025	28.9025	1.64259
ANAPC1	25.2824	17.8218	19.3447
ANAPC10	7.03802	13.9614	1.69997
ANAPC11	0.135039	11.0549	2.99979
ANAPC13	0.818898	4.74252	0.43555
ANAPC16	2.59633	0.123171	1.91343
ANAPC2	12.6164	23.7252	2.06337
ANAPC4	9.79285	21.5709	1.06109
ANAPC5	5.22096	3.21634	3.32843
ANAPC7	12.2875	2.08129	13.0173
ANG	5.19328	5.95646	6.68917
ANGEL1	9.94792	22.0042	2.35423
ANGEL2	5.69444	0.537194	4.82642
ANGPT1	0.134964	61.7473	16.767
ANGPT2	2.47271	-0.26789	2.86721
ANGPT4	21.2329	28.3582	39.4557
ANGPTL1	2.69242	166.957	39.7856
ANGPTL2	1.38478	4.17154	0.465278
ANGPTL3	1.48904	1.98452	0.475522
ANGPTL4	3.72516	0.899315	2.13502
ANGPTL5	-0.0637511	24.5043	7.12819
ANGPTL6	1.76254	2.04915	0.379786
ANGPTL7	5.39068	89.4522	40.1091
ANK1	4.97883	9.67064	0.839277
ANK2	0.945528	50.2576	9.42824
ANK3	24.8883	9.50547	13.0675
ANKAR	16.9922	63.5209	0.159782
ANKDD1A	31.1694	141.539	8.82551
ANKFN1	0.90454	5.7243	-0.0977892
ANKFY1	0.00144527	29.0508	5.90276
ANKH	-0.244021	30.0699	9.45604
ANKHD1	25.0652	41.6875	4.43759
ANKHD1-EIF4EBP3	0.824661	3.30605	0.238027
ANKIB1	-0.0232489	32.8323	8.5423
ANKK1	4.43096	13.9189	0.100771
ANKLE1	22.7884	40.4714	3.22816
ANKLE2	12.4429	9.62224	4.64411
ANKMY1	6.41818	19.6477	0.143627
ANKMY2	1.58915	3.89032	4.38604
ANKRA2	16.382	16.8612	8.89708
ANKRD1	0.148186	99.3993	23.6383
ANKRD10	6.55761	9.70946	1.81971
ANKRD11	13.4389	61.7253	2.11551
ANKRD12	2.14505	40.3191	5.41342
ANKRD13A	0.0953514	11.8941	2.31619
ANKRD13B	43.0702	43.1109	13.8967
ANKRD13C	0.118735	20.7257	7.82146
ANKRD13D	9.49431	15.3209	3.25099
ANKRD16	25.8512	5.36793	16.4947
ANKRD17	1.9152	16.9298	1.73539
ANKRD18A	1.6787	12.3326	8.08781
ANKRD18B	0.00364293	15.9926	3.49072
ANKRD18DP	0.105764	0.0503648	0.0426076
ANKRD19P	44.5567	131.544	9.18403
ANKRD2	14.5787	68.0624	0.450652
ANKRD20A1	0	0	0
ANKRD20A11P	0.422013	2.12931	0.0268249
ANKRD20A2	0	0	0
ANKRD20A3	0.000866147	0.00247584	0.000396793
ANKRD20A4	0.759164	2.72594	0.0325787
ANKRD20A5P	6.60264	16.7535	0.561873
ANKRD20A8P	0.183374	0.268513	0.0450028
ANKRD20A9P	0.0175484	-0.025666	0.0199808
ANKRD22	5.2234	98.4686	22.5028
ANKRD23	50.946	70.8543	17.9323
ANKRD24	15.8167	44.0343	1.39602
ANKRD26	10.8772	15.6987	2.05085
ANKRD26P1	0.0829025	0.119631	0.00472113
ANKRD26P3	0.0145195	0.0120816	0.0177511
ANKRD27	0.495439	12.424	2.62435
ANKRD28	0.149208	0.742666	0.309756
ANKRD29	0.64723	36.9084	10.6166
ANKRD30A	0.0109771	-0.0125097	0.0143843
ANKRD30B	0.0272206	-0.046616	0.027651
ANKRD30BL	7.70519	0.817464	9.26135
ANKRD30BP2	0.00184715	2.57557	0.656269
ANKRD31	0.0169426	0.775174	0.172165
ANKRD32	1.19995	27.5214	11.8654
ANKRD33	1.18282	2.15312	0.174603
ANKRD33B	2.47899	103.011	31.7388
ANKRD34A	19.0249	22.1178	5.08032
ANKRD34B	1.03659	11.8602	5.58932
ANKRD34C	0.0131085	0.033531	0.0454002
ANKRD35	11.9535	47.3632	2.78811
ANKRD36	46.8501	122.632	4.2312
ANKRD36B	32.4202	82.2094	2.29853
ANKRD36BP1	0.441119	10.3556	3.61135
ANKRD36BP2	10.6651	5.85882	13.514
ANKRD37	5.60971	1.84506	3.20222
ANKRD39	1.12262	57.8546	13.0212
ANKRD40	2.73804	0.444327	4.33958
ANKRD42	1.97125	7.7223	1.35203
ANKRD44	4.22843	59.0805	12.1612
ANKRD45	9.20627	11.9797	1.80309
ANKRD46	12.4683	17.6054	3.18984
ANKRD49	13.3004	3.39103	8.11718
ANKRD5	29.0822	146.982	17.0629
ANKRD50	7.20973	15.9308	1.84472
ANKRD52	23.3779	18.8798	8.94732
ANKRD53	14.2327	83.9923	1.43347
ANKRD54	3.46332	0.520478	2.04947
ANKRD55	3.59009	10.2825	0.148483
ANKRD6	6.06047	33.7306	18.8624
ANKRD62P1-PARP4P3	0.334509	0.810565	0.331756
ANKRD63	0.0725875	0.015526	0.0686988
ANKRD65	3.04014	11.9364	3.46058
ANKRD7	0.241651	5.40073	2.56059
ANKRD9	24.7415	31.3571	6.85335
ANKS1A	0.841622	27.3827	8.53116
ANKS1B	0.00487451	1.28368	0.290966
ANKS3	21.8412	32.3279	3.72714
ANKS4B	0.0103288	11.306	2.76549
ANKS6	7.29161	10.9599	4.03006
ANKUB1	1.92494	2.11947	4.94401
ANKZF1	8.89401	15.4065	4.85249
ANLN	1.68691	114.444	37.4313
ANO1	0.226844	5.7579	2.39243
ANO10	1.5969	1.31509	3.15342
ANO2	32.5735	228.496	16.36
ANO3	0.0118968	2.29107	0.673344
ANO4	0.758614	0.840679	0.322656
ANO5	13.0754	21.4644	18.4224
ANO6	-0.221728	16.4079	5.08266
ANO7	3.64792	20.865	14.7124
ANO8	34.1072	36.8395	12.1671
ANO9	19.5111	10.4268	10.6441
ANP32A	6.23815	9.9788	2.13053
ANP32A-IT1	2.06003	6.11108	0.123937
ANP32AP1	9.99415	26.8539	1.75329
ANP32B	0.389565	0.739942	1.29787
ANP32C	43.1675	138.247	2.79309
ANP32D	51.7742	185.521	2.62363
ANP32E	1.22038	27.7137	5.59549
ANPEP	0.712412	20.2632	3.20967
ANTXR1	0.280191	3.25486	1.18681
ANTXR2	2.66401	10.776	3.37122
ANTXRL	0.0876032	0.146382	0.220409
ANXA1	-0.0594424	0.722439	0.0308713
ANXA10	0.607441	6.87727	2.92006
ANXA11	1.74555	3.32791	0.652924
ANXA13	1.31178	7.31319	0.0847619
ANXA2	0.853182	1.48183	0.233027
ANXA2P1	10.9392	52.2866	3.75903
ANXA2P2	0.0706867	0.142382	0.0409254
ANXA2P3	8.94755	25.2632	1.18971
ANXA3	0.523983	4.83513	1.69637
ANXA4	2.70556	1.69989	1.01702
ANXA5	-0.0016224	0.541182	0.332862
ANXA6	1.12381	7.29422	1.21719
ANXA7	1.96323	6.21555	1.05379
ANXA8	0.0274961	0.00269697	0.0234857
ANXA8L1	0	0	0
ANXA8L2	5.94354	120.182	35.7248
ANXA9	-0.247007	12.3525	3.66816
AOAH	0.137108	24.5833	5.37722
AOC2	43.1815	214.647	6.43417
AOC3	0.158098	14.5994	3.39523
AOC4	32.5299	240.669	17.1431
AOX1	8.21212	90.9067	15.8544
AOX2P	0.395687	0.618735	0.0694077
AP1AR	1.33638	6.79051	5.03283
AP1B1	1.42582	3.20394	2.35756
AP1B1P1	0.18946	0.211062	0.0792512
AP1G1	0.189174	4.41008	1.52801
AP1G2	6.42629	8.14287	3.01014
AP1M1	1.18619	8.76598	2.25944
AP1M2	6.37733	19.7518	4.5503
AP1S1	2.25382	21.7065	5.60757
AP1S2	4.47911	22.0093	10.2434
AP1S3	34.2505	126.234	0.699257
AP2A1	7.25632	6.04122	2.82336
AP2A2	7.46507	13.0171	2.44783
AP2B1	1.92075	8.80442	3.30487
AP2M1	0.334892	1.20334	0.299368
AP2S1	0.0972076	0.925834	0.765564
AP3B1	4.52117	14.6482	4.94539
AP3B2	8.51325	25.1591	1.28542
AP3D1	5.03576	1.41633	4.86106
AP3M1	7.08216	17.8874	9.57816
AP3M2	14.1352	35.9173	0.465994
AP3S1	4.38478	5.7047	5.60036
AP3S2	2.94861	29.6685	1.18113
AP4B1	20.4583	13.3156	8.40221
AP4E1	2.82607	25.4853	2.17104
AP4M1	4.61177	1.798	6.51972
AP4S1	17.0108	50.9705	6.20461
AP5B1	3.05825	12.0886	2.07335
APAF1	4.63039	12.8495	0.879116
APBA1	1.39746	21.5635	7.97834
APBA2	33.2287	37.8503	16.0428
APBA3	24.0493	20.4901	9.65153
APBB1	1.95412	35.3059	8.2931
APBB1IP	1.28871	11.8965	4.40784
APBB2	1.95941	62.682	12.4931
APBB3	18.1711	44.4173	2.85448
APC	8.30028	10.4683	14.0838
APC2	0.134745	3.70231	0.677948
APCDD1	2.32861	18.3999	6.10483
APCDD1L	0.0232415	30.3707	7.91961
APCS	0.636094	1.69705	0.0576246
APEH	2.47799	6.91002	2.84983
APEX1	0.979468	3.18998	2.47246
APEX2	3.41448	29.0377	11.4587
APH1A	1.84909	10.8531	2.16954
APH1B	2.274	47.9095	22.3385
API5	9.80648	28.1546	6.81934
APIP	1.00125	35.578	6.00022
APITD1	8.86174	112.942	14.3974
APITD1-CORT	0.0112477	0.961372	0.230047
APLF	1.07344	1.68619	2.45063
APLN	3.81859	1.19967	6.15496
APLNR	10.2247	27.8161	3.74283
APLP1	0.375932	29.6901	5.84394
APLP2	0.945867	0.985123	0.409664
APOA1	2.17214	145.549	35.8979
APOA1BP	1.13008	9.14717	2.13468
APOA2	26.163	90.4774	0.335221
APOA4	0.578893	1.09898	0.104097
APOA5	0.147854	0.800918	0.711064
APOB	0.441456	0.905184	0.129518
APOBEC1	0.0143052	17.2386	4.24464
APOBEC2	1.78857	11.4097	1.13144
APOBEC3A	17.5513	126.536	6.36528
APOBEC3B	0.0660251	38.9075	11.6025
APOBEC3C	6.01751	12.8674	1.85732
APOBEC3D	2.77564	1.95076	5.40386
APOBEC3F	0.168159	20.2034	7.74881
APOBEC3G	2.20289	14.4045	1.69073
APOBEC3H	1.82205	3.16636	1.22435
APOBEC4	4.98823	0.225101	6.3608
APOBR	0.898167	20.0367	7.20867
APOC1	0.360129	0.0940592	0.218668
APOC1P1	38.5331	25.4219	16.9503
APOC2	0	0	0
APOC3	10.6073	41.5929	0.0807218
APOC4	0	0	0
APOC4-APOC2	0.0708747	0.188202	0.0100357
APOD	1.52221	6.02027	1.80303
APOE	-0.0563936	0.130316	0.0132196
APOF	0.0272026	0.259026	0.132354
APOH	15.2604	4.39302	11.7421
APOL1	0.460119	0.953122	0.598855
APOL2	2.12329	2.53634	1.25138
APOL3	0.233939	23.1376	5.17734
APOL4	10.2063	4.92343	7.23582
APOL5	0.0454539	-0.0156792	0.0405313
APOL6	9.19309	17.0045	2.16947
APOLD1	0.138788	24.4947	5.50853
APOM	0.0708155	0.939342	0.221499
APOO	14.8506	90.8763	8.64063
APOOL	10.613	54.5915	5.18495
APOPT1	0.826994	16.0965	4.29239
APP	0.347034	0.531123	0.128826
APPBP2	3.76248	7.35143	2.19958
APPL1	12.7911	7.89756	7.58622
APPL2	5.88866	17.5984	0.180733
APRT	0.0377255	2.5789	0.83305
APTX	6.60103	6.04095	7.46604
AQP1	0.0216625	2.26235	0.587905
AQP10	3.77628	44.4697	3.00522
AQP11	11.5	8.29591	19.3338
AQP12A	0.0564849	-0.0187777	0.0799777
AQP12B	0.0682203	-0.0063846	0.064985
AQP2	0.0344392	1.35652	0.09255
AQP3	0.929824	1.44903	0.208607
AQP4	2.28925	13.1406	4.38301
AQP5	5.63703	11.0834	4.91182
AQP6	0.307395	3.01161	1.7046
AQP7	2.04133	16.7965	10.978
AQP7P1	8.49313	32.9009	0.0573414
AQP7P3	19.4323	65.7557	0.362908
AQP8	0.786753	6.63708	0.160865
AQP9	1.19455	38.7921	7.34459
AQPEP	1.48156	5.08536	0.0696941
AQR	-0.00460765	6.79258	3.13284
AR	0.77109	64.3928	14.4678
ARAF	3.11662	6.48972	2.07168
ARAP1	0.0735779	11.1937	2.47762
ARAP2	1.80616	23.8662	9.62515
ARAP3	6.11838	70.7463	10.8987
ARC	0.0536945	160.531	33.6611
ARCN1	3.95525	11.1264	6.33835
AREG	0.714027	5.58574	1.43324
ARF1	-0.171603	1.63681	0.598071
ARF3	3.798	9.12279	1.83273
ARF4	0.322274	4.18454	0.83185
ARF5	-0.102709	4.37579	0.817959
ARF6	6.70665	16.6096	1.99919
ARFGAP1	10.6548	5.79916	7.01436
ARFGAP2	1.46942	0.639023	1.37438
ARFGAP3	5.66672	0.642027	4.61341
ARFGEF1	1.53609	38.707	6.06036
ARFGEF2	1.46164	12.023	4.99409
ARFIP1	11.152	36.6129	3.43446
ARFIP2	10.8778	7.32297	6.76383
ARFRP1	8.07334	6.55674	3.44293
ARG1	40.763	195.873	1.93366
ARG2	2.38681	12.7054	3.62243
ARGFX	0.00232994	-0.0116912	0.00587123
ARGFXP2	1.79528	2.39447	0.425575
ARGLU1	2.12039	8.74793	0.228376
ARHGAP1	1.12473	5.13288	3.54748
ARHGAP10	18.2335	40.9371	6.41984
ARHGAP11A	0.93868	90.9951	31.8054
ARHGAP11B	11.1043	7.33518	17.3878
ARHGAP12	0.733662	7.01296	4.91397
ARHGAP15	0.671177	9.45532	3.95006
ARHGAP17	7.4422	30.2186	3.85473
ARHGAP18	3.53044	4.23734	4.35075
ARHGAP19	3.57002	40.3457	2.93556
ARHGAP19-SLIT1	0.0119096	-0.0118993	0.00261849
ARHGAP20	2.49566	44.9065	7.08407
ARHGAP21	2.91394	32.7974	3.05337
ARHGAP22	0.906062	0.572895	2.13837
ARHGAP23	0.445429	33.3355	5.33185
ARHGAP24	3.5734	88.9502	23.6907
ARHGAP25	0.313675	33.1076	9.05989
ARHGAP26	24.9067	34.8494	7.65355
ARHGAP27	19.3912	41.0344	3.85633
ARHGAP28	1.58803	75.7354	14.6032
ARHGAP29	-0.0496632	37.26	8.30036
ARHGAP30	0.0372081	18.5141	4.55525
ARHGAP31	6.31204	50.8341	12.821
ARHGAP32	-0.0595376	27.4092	6.66231
ARHGAP33	39.8135	60.2966	10.2444
ARHGAP35	6.42474	2.80926	3.51264
ARHGAP36	0.094202	0.0361248	0.0482289
ARHGAP39	1.8629	44.9245	14.5245
ARHGAP4	6.61172	13.4495	1.72534
ARHGAP40	3.24352	48.473	24.8637
ARHGAP42	1.11039	2.88432	3.66717
ARHGAP44	9.6485	23.0602	12.177
ARHGAP5	7.75827	19.9862	0.653475
ARHGAP5-AS1	1.63098	16.7174	6.06978
ARHGAP6	19.6375	191.173	48.5118
ARHGAP8	0.213982	20.8625	3.2958
ARHGAP9	13.7324	36.4096	2.71609
ARHGDIA	0.65376	1.31352	0.281233
ARHGDIB	0.536703	0.739073	0.438289
ARHGDIG	10.0377	34.9542	0.178536
ARHGEF1	3.78342	9.32683	0.78679
ARHGEF10	5.82964	54.7536	7.13544
ARHGEF10L	4.92927	9.82105	0.92011
ARHGEF11	5.68105	8.99219	3.10472
ARHGEF12	1.57389	1.2864	1.57062
ARHGEF15	0.677757	87.5689	21.1864
ARHGEF16	7.59345	45.5105	23.2106
ARHGEF17	8.0982	37.6471	3.41871
ARHGEF18	0.617352	3.29088	2.07096
ARHGEF19	3.64752	23.1407	12.438
ARHGEF2	0.885585	11.7578	1.28101
ARHGEF25	13.6896	55.1038	3.45835
ARHGEF26	1.26807	75.7881	17.3763
ARHGEF26-AS1	11.8181	16.7112	8.93565
ARHGEF3	7.091	7.62299	10.4745
ARHGEF33	1.56939	3.14176	0.409491
ARHGEF35	6.76553	78.9827	6.21976
ARHGEF37	0.551007	46.7072	16.9577
ARHGEF38	6.85386	30.0564	4.80204
ARHGEF4	0.162255	50.5443	15.9551
ARHGEF40	8.21666	47.9258	3.25015
ARHGEF5	10.5833	46.8631	3.03803
ARHGEF6	0.325512	40.8828	11.738
ARHGEF7	21.295	68.2564	2.63386
ARHGEF9	1.28176	15.371	4.43217
ARID1A	0.838529	10.7004	4.40754
ARID1B	0.600332	9.65261	2.61111
ARID2	4.36296	13.676	1.63164
ARID3A	32.7109	42.3985	6.80753
ARID3B	41.1899	145.404	2.55214
ARID3C	0.226401	0.113034	0.382852
ARID4A	0.736776	40.6256	5.8166
ARID4B	2.18848	3.56374	2.54837
ARID5A	1.85618	19.7504	1.38666
ARID5B	0.994209	4.68687	0.897148
ARIH1	1.04724	8.45052	1.38094
ARIH2	9.77821	24.3597	1.95939
ARL1	5.87792	22.1715	3.41794
ARL10	16.0464	48.2746	0.669089
ARL11	15.138	5.2975	12.4977
ARL13A	1.5917	1.20537	0.658602
ARL13B	13.9512	23.834	22.1226
ARL14	0.344356	24.6846	4.67221
ARL15	15.9128	12.7661	6.0477
ARL16	7.37855	1.48709	4.82523
ARL17A	12.4479	24.7324	1.45399
ARL17B	0	0	0
ARL2	0.442515	4.76564	0.65408
ARL2-SNX15	0.0441152	0.026805	0.000981133
ARL2BP	3.23592	1.34308	1.90025
ARL3	1.41456	13.7652	0.848657
ARL4A	5.31828	3.07769	4.42183
ARL4C	0.072467	8.20626	2.16352
ARL4D	3.2087	20.4048	1.52604
ARL5A	17.1964	39.5695	2.52454
ARL5B	0.0497154	5.42955	0.392352
ARL5C	0.0853193	0.177046	0.0325231
ARL6	7.55092	4.01223	13.093
ARL6IP1	4.84433	14.7122	1.69097
ARL6IP4	0.796959	2.14094	0.104212
ARL6IP5	2.31797	4.42304	0.274402
ARL6IP6	4.00944	7.60237	7.35612
ARL8A	0.909107	2.72491	1.55977
ARL8B	2.52669	0.594914	2.08755
ARL9	0.0214164	52.6808	14.1608
ARMC1	12.7129	52.1126	11.0786
ARMC10	1.31446	56.7583	19.5987
ARMC12	43.5356	96.9705	5.85497
ARMC2	6.40696	98.3254	4.92917
ARMC3	3.32812	5.79601	2.50144
ARMC4	3.56647	1.54763	6.86351
ARMC5	5.61218	10.6165	4.56856
ARMC6	5.97771	5.24864	4.6194
ARMC7	2.18636	5.93104	1.70113
ARMC8	23.7672	66.7853	9.81055
ARMC9	2.93959	5.1474	1.20657
ARMCX1	2.13577	45.7616	11.0247
ARMCX2	3.47746	8.6344	2.49937
ARMCX3	3.32963	6.13721	1.38298
ARMCX4	38.8219	179.816	1.76591
ARMCX5	2.45958	62.8039	21.1346
ARMCX5-GPRASP2	0.0203189	2.08041	0.431407
ARMCX6	1.5504	7.87804	7.03686
ARMS2	0.197084	0.835323	0.0377435
ARNT	1.31281	17.144	2.43168
ARNT2	20.3841	26.0841	11.1609
ARNTL	9.97189	57.8613	-0.0295954
ARNTL2	1.23116	57.6827	21.9728
ARPC1A	4.67456	14.2207	4.02868
ARPC1B	0.233267	0.523554	0.422213
ARPC2	-0.00948938	0.995783	0.359798
ARPC3	2.195	7.74802	0.322769
ARPC4	1.51817	4.67728	0.0283891
ARPC4-TTLL3	0.00660921	-0.016669	-0.000239638
ARPC5	1.37176	0.950135	0.570249
ARPC5L	1.60377	0.16355	2.35328
ARPM1	12.9021	33.6653	1.20234
ARPP19	5.47538	4.06693	2.13856
ARPP21	0.842718	3.55268	0.00309635
ARR3	18.1557	50.2169	0.806606
ARRB1	1.85036	10.8617	5.22345
ARRB2	2.15694	11.9327	2.56685
ARRDC1	4.23823	2.47483	1.91091
ARRDC2	3.45396	16.0707	1.19382
ARRDC3	1.03894	1.80917	0.537507
ARRDC4	2.478	22.2187	11.8804
ARRDC5	10.6792	5.88048	5.71887
ARSA	8.65476	11.9125	2.04025
ARSB	6.52851	8.19454	3.92186
ARSD	8.19633	25.0856	0.920845
ARSE	31.2239	77.0585	10.0814
ARSF	0.0124375	0.489486	0.104459
ARSG	2.47178	22.905	8.6967
ARSH	0.0102765	14.1915	3.54798
ARSI	6.27663	32.1311	3.09148
ARSJ	0.743741	23.3109	7.10361
ARSK	0.244399	3.28315	2.50127
ART1	0.144979	7.17469	1.38824
ART3	2.82657	13.5111	0.0321259
ART4	3.38987	92.5872	32.1375
ART5	0.785813	8.8305	5.13832
ARTN	20.5645	3.92794	13.5114
ARV1	4.46871	12.2298	2.73663
ARVCF	7.78445	22.4714	0.911482
ARX	1.25577	13.8529	0.659879
AS3MT	0.0144074	0.00277416	0.0385457
ASAH1	1.03205	0.311977	0.699755
ASAH2	0.0152189	2.17213	0.518888
ASAH2B	0.191234	75.3885	23.4325
ASAP1	11.1657	35.5634	1.4954
ASAP1-IT1	0.0966994	0.318904	0.0848408
ASAP2	3.3804	32.5104	5.91355
ASAP3	1.65506	24.8578	4.85127
ASB1	17.8514	84.0804	2.85202
ASB10	0.0776664	0.0472249	0.0148912
ASB11	0.0663283	0.442557	0.161792
ASB12	0.0063964	3.29345	0.508195
ASB13	3.04802	5.7831	1.79615
ASB14	17.8009	93.6473	0.513792
ASB15	0.0571006	0.126036	-0.00386368
ASB16	22.3796	14.8242	8.5948
ASB17	0.0300443	0.0276169	0.0101471
ASB18	0.037922	-0.0252797	0.018973
ASB2	12.0904	33.5961	2.00116
ASB3	4.28747	41.8153	0.968719
ASB4	0.401408	1.56971	0.491675
ASB5	0.95589	4.73533	0.0282139
ASB6	20.661	2.96293	14.4515
ASB7	14.5023	36.7584	4.91781
ASB8	8.39577	16.9534	3.38522
ASB9	8.95393	27.9104	5.07419
ASB9P1	13.689	38.7742	3.71835
ASCC1	6.46515	4.42125	8.95654
ASCC2	2.99191	4.13947	4.92181
ASCC3	0.358257	46.8484	13.7461
ASCL1	1.80311	7.98698	0.291359
ASCL2	0.687782	20.5264	4.4402
ASCL3	0.247235	0.277862	0.142336
ASCL4	0.018277	-0.0321999	0.0245163
ASF1A	11.6558	16.2812	4.16154
ASF1B	4.43582	88.7153	23.7458
ASGR1	0.373746	26.2783	9.8153
ASGR2	22.0661	98.2934	1.40517
ASH1L	2.68287	17.9525	2.06593
ASH2L	13.9744	11.0195	7.53308
ASIP	4.75733	7.49578	0.782182
ASL	1.81437	1.40556	1.0994
ASMT	0.121126	0.176174	0.0127121
ASMTL	1.69803	23.7522	6.04416
ASMTL-AS1	45.3697	112.916	3.23765
ASNA1	1.86585	1.84686	1.63577
ASNS	24.0081	6.65803	18.1214
ASNSD1	3.17761	9.85415	0.371822
ASPA	8.15084	192.115	45.1385
ASPDH	11.7266	22.6451	1.31577
ASPG	0.367894	58.975	15.4521
ASPH	8.53858	22.1866	6.3997
ASPHD1	1.77791	47.1123	19.214
ASPHD2	-0.112367	73.7116	18.0921
ASPM	1.37514	107.642	35.5403
ASPN	0.200788	1.89183	0.146559
ASPRV1	16.0286	156.86	12.3347
ASPSCR1	3.81773	1.6931	4.40418
ASRGL1	5.25762	22.7523	6.2843
ASS1	4.83962	14.591	1.37777
ASTE1	10.3265	31.211	1.9905
ASTL	5.4151	15.4435	0.214437
ASTN1	0.339729	5.83607	0.354173
ASTN2	0.179073	4.62597	0.16215
ASUN	8.88756	31.7657	26.5954
ASXL1	13.7934	40.3217	0.756847
ASXL2	11.2903	47.0551	0.208358
ASXL3	1.90969	9.22953	0.0799764
ASZ1	0.293624	0.874359	0.18714
ATAD1	6.11217	19.0832	3.85693
ATAD2	11.5968	31.994	26.0848
ATAD2B	29.5437	34.6026	10.1289
ATAD3A	22.0388	4.95395	21.1965
ATAD3B	22.093	20.2529	13.3264
ATAD3C	4.906	11.3727	7.40778
ATAD5	14.3351	15.0947	21.7592
ATAT1	19.788	6.58587	12.4365
ATCAY	0.370393	1.04285	0.0168242
ATE1	11.2185	20.8828	3.77633
ATF1	8.37168	15.7455	2.61338
ATF2	1.78566	14.1239	6.90144
ATF3	0.00445151	4.71372	1.75587
ATF4	1.48544	3.3246	0.136957
ATF5	3.52685	18.4131	8.77346
ATF6	3.09637	19.9466	4.44334
ATF6B	6.482	12.7195	12.4096
ATF7	6.61322	27.6635	1.21911
ATF7IP	0.692026	6.56232	2.09044
ATF7IP2	4.64293	14.1629	0.403325
ATG10	7.09192	41.7855	4.82865
ATG12	4.3833	3.60585	5.49663
ATG13	-0.0596353	19.0758	6.47897
ATG14	5.73841	1.29907	4.08813
ATG16L1	23.0835	3.86986	22.048
ATG16L2	7.95705	29.062	0.986403
ATG2A	17.5958	14.0782	7.71592
ATG2B	18.5508	86.9406	3.08651
ATG3	0.843341	0.578729	1.34493
ATG4A	2.47722	8.46425	3.72104
ATG4B	13.0437	22.7582	3.48086
ATG4C	5.87519	26.0573	0.0826839
ATG4D	22.6761	21.3852	7.51778
ATG5	9.58553	19.8874	4.91288
ATG7	6.62037	5.28245	3.70299
ATG9A	8.5834	5.14857	4.01077
ATG9B	10.988	6.2695	9.15253
ATHL1	5.52519	5.77796	2.02868
ATIC	1.84874	13.9366	7.62145
ATL1	17.286	12.7163	9.39519
ATL2	3.67507	29.8332	4.1632
ATL3	0.483717	14.0018	3.64826
ATM	10.8795	30.0371	0.209561
ATMIN	8.39615	33.0642	12.3111
ATN1	2.29101	8.75117	0.294958
ATOH1	0.0227221	0.197464	0.112704
ATOH7	0.305967	0.308083	0.630288
ATOH8	0.488663	36.6784	10.2682
ATOX1	0.448421	3.95463	0.675394
ATP10A	1.81199	35.4482	8.89418
ATP10B	0.0156348	72.1131	18.045
ATP10D	22.7055	69.2255	13.6974
ATP11A	1.18832	1.88959	1.09714
ATP11B	2.48387	11.1779	1.89712
ATP11C	11.3206	15.9209	8.63239
ATP12A	3.22738	1.24802	1.50298
ATP13A1	8.88406	1.97817	6.68329
ATP13A2	1.55349	3.88075	4.19175
ATP13A3	2.75393	0.373638	2.70618
ATP13A4	0.994632	17.2381	7.02219
ATP13A5	0.755335	10.502	0.842842
ATP1A1	0.112903	-0.0125839	0.00479916
ATP1A1OS	3.40101	13.5445	1.91806
ATP1A2	14.0012	175.897	30.2919
ATP1A3	0.688809	4.09698	3.43315
ATP1A4	0.36431	0.642764	0.0750241
ATP1B1	1.57284	4.28477	0.480151
ATP1B2	6.16226	95.3131	29.4036
ATP1B3	1.00194	6.99313	0.68962
ATP1B4	0.0267424	-0.021094	0.0217005
ATP2A1	39.3722	74.1749	5.91567
ATP2A2	0.14671	8.72038	3.37967
ATP2A3	4.36488	9.30596	2.31345
ATP2B1	0.456266	11.6234	4.92848
ATP2B2	0.423442	1.39823	0.0198927
ATP2B3	0.0656312	0.400911	0.0106676
ATP2B4	0.28192	7.25613	1.90445
ATP2C1	9.9845	3.73279	5.99229
ATP2C2	1.79128	0.952758	2.88449
ATP4A	0.583991	1.19483	0.0733018
ATP4B	0.423284	2.05221	1.73847
ATP5A1	0.471204	1.12766	0.0329289
ATP5B	0.566957	0.511884	0.93691
ATP5C1	1.02603	7.7693	1.76296
ATP5D	2.32371	2.85307	1.06713
ATP5E	5.61638	22.0776	0.351223
ATP5EP2	0.113812	0.533732	0.263973
ATP5F1	3.38351	12.048	1.87248
ATP5G1	1.93772	7.39637	2.85577
ATP5G2	2.09212	7.6072	0.431881
ATP5G3	1.27365	8.78797	4.05286
ATP5H	2.82943	8.36281	1.49695
ATP5I	-0.112443	1.12989	0.174931
ATP5J	2.28415	11.9928	1.6479
ATP5J2	4.43336	13.4512	1.2788
ATP5J2-PTCD1	-0.000237071	-1.55327e-05	-0.000259694
ATP5L	4.55053	15.8002	0.41634
ATP5L2	0.677839	9.08012	2.40697
ATP5O	1.45825	5.28109	-0.0612188
ATP5S	6.93309	4.84077	6.07509
ATP5SL	4.38204	8.44707	1.86999
ATP6AP1	0.0875238	0.16514	0.0255371
ATP6AP1L	8.11148	6.8523	3.13957
ATP6AP2	3.99818	11.1361	0.465686
ATP6V0A1	1.26912	15.1	4.04853
ATP6V0A2	20.0362	44.3353	5.02336
ATP6V0A4	7.72144	43.0944	4.81366
ATP6V0B	-0.155199	0.679773	-0.0607096
ATP6V0C	-0.0199697	0.497414	-0.21013
ATP6V0CP3	9.61485	43.2744	0.0278603
ATP6V0D1	0.400583	0.242698	0.586633
ATP6V0D2	1.39663	6.65254	1.1671
ATP6V0E1	0.22882	0.292912	0.0897871
ATP6V0E2	8.53227	27.0421	5.36095
ATP6V1A	8.95186	14.3343	2.79132
ATP6V1B1	0.88198	16.6477	1.95214
ATP6V1B2	1.17729	8.5691	1.84338
ATP6V1C1	1.64157	10.4743	7.20846
ATP6V1C2	39.2521	22.4016	20.9237
ATP6V1D	2.86277	12.5089	0.681333
ATP6V1E1	0.573731	1.49658	1.02008
ATP6V1E2	0.892498	58.2707	15.4573
ATP6V1F	1.16934	4.31224	0.179626
ATP6V1G1	2.70022	7.35336	1.30766
ATP6V1G2	0.929287	3.71374	0.0294648
ATP6V1G2-DDX39B	-1.1473e-05	-4.97231e-05	0
ATP6V1G3	0.00420281	0.0527012	0.0244276
ATP6V1H	3.49899	3.337	2.91121
ATP7A	3.39252	24.9238	4.6781
ATP7B	0.348927	29.8097	4.90394
ATP8A1	0.652683	13.5153	5.15542
ATP8A2	6.56635	9.44866	14.2482
ATP8B1	6.55858	14.7643	7.03955
ATP8B2	12.2507	33.7605	0.782932
ATP8B3	6.82558	16.2276	3.02965
ATP8B4	20.1743	41.0633	2.20826
ATP8B5P	42.5705	230.705	4.57715
ATP9A	9.32651	44.1205	1.11166
ATP9B	-0.182229	45.3953	11.6848
ATPAF1	3.76795	21.499	5.40159
ATPAF1-AS1	0.390062	0.0216651	0.411597
ATPAF2	2.0449	10.3051	6.57824
ATPBD4	3.50133	39.7631	6.37581
ATPIF1	1.00892	5.37361	0.500056
ATR	22.3521	8.0284	13.5078
ATRIP	13.9305	9.45925	6.67872
ATRN	7.94583	23.2481	2.40643
ATRNL1	0.0298765	0.134238	0.0516716
ATRX	1.06143	4.1681	0.971227
ATXN1	4.50728	10.6266	7.18491
ATXN10	3.40489	8.07806	3.69824
ATXN1L	5.57922	12.7644	7.06896
ATXN2	5.07481	12.2339	1.58624
ATXN2L	9.66388	8.38825	7.44441
ATXN3	2.51906	59.7369	4.76119
ATXN3L	0.00136929	-0.0153777	0.00112219
ATXN7	1.2973	29.7822	2.32756
ATXN7L1	3.20998	33.5774	5.47491
ATXN7L2	36.2881	59.7415	6.21541
ATXN7L3	9.98172	2.51754	10.7476
ATXN7L3B	6.14015	18.836	1.13713
ATXN8OS	0.00532545	-0.00618915	0.00530439
AUH	8.0352	32.0472	7.11797
AUP1	3.00804	0.504095	2.29877
AURKA	5.35884	129.252	32.2695
AURKAIP1	-0.00979513	3.45462	1.39773
AURKAPS1	25.1135	3.50236	18.0593
AURKB	4.94392	59.5851	31.693
AURKC	40.8748	135.296	0.887138
AUTS2	2.30616	30.6093	6.01187
AVEN	15.2069	6.68207	19.54
AVIL	17.1296	30.5111	2.63177
AVL9	7.84801	46.7112	18.7927
AVP	0.795289	1.73156	0.0969798
AVPI1	1.73132	7.19317	3.71156
AVPR1A	0.0524487	0.302097	0.20323
AVPR1B	0.0318239	0.625018	0.284537
AVPR2	7.17441	37.6577	31.0274
AWAT1	0.0935084	0.0824121	0.182599
AWAT2	3.90611	1.37162	6.8622
AXDND1	0.412462	0.605925	0.0996818
AXIN1	10.3958	9.83703	8.18901
AXIN2	3.63603	39.7042	7.56581
AXL	1.44054	14.606	5.67447
AZGP1	2.87062	4.75135	1.51223
AZGP1P1	0.3306	0.27886	0.131884
AZI1	14.0262	3.41198	10.2894
AZI2	5.64886	44.264	9.2566
AZIN1	4.47666	21.269	1.59513
AZU1	23.8013	142.021	11.8141
B2M	0.0213104	-0.00897411	0.0275645
B3GALNT1	1.59866	26.8613	11.439
B3GALNT2	8.42368	41.5866	21.8711
B3GALT1	0.0317034	0.314533	0.0335391
B3GALT2	3.55272	16.8288	15.8776
B3GALT4	18.8127	23.5277	5.62858
B3GALT5	0.0615264	2.19668	0.301944
B3GALT6	4.52686	11.415	4.22926
B3GALTL	2.85387	9.75693	7.55784
B3GAT1	14.5733	34.8151	6.18979
B3GAT2	0.0205469	-0.0199258	0.0253714
B3GAT3	10.7606	2.35289	9.08191
B3GNT1	1.67302	10.2068	5.07443
B3GNT2	10.1036	9.78881	4.49196
B3GNT3	7.59839	163.407	29.1761
B3GNT4	0.485334	61.5338	17.6564
B3GNT5	1.14175	6.28933	0.151118
B3GNT6	0.108489	86.1608	18.6732
B3GNT7	5.08006	5.62984	2.53901
B3GNT8	3.80191	5.06021	3.82779
B3GNT9	2.16265	6.37671	2.78515
B3GNTL1	29.3047	4.17949	25.8816
B4GALNT1	18.7332	24.261	7.68082
B4GALNT2	1.49604	21.1521	3.41321
B4GALNT3	1.78454	11.2742	3.30312
B4GALNT4	11.2371	44.0919	21.3755
B4GALT1	0.813603	5.04394	0.849047
B4GALT2	3.05857	14.0426	10.8994
B4GALT3	14.5507	10.2735	13.62
B4GALT4	18.3456	13.3617	18.3941
B4GALT5	0.248566	2.62505	0.300524
B4GALT6	0.0426032	14.3464	4.4024
B4GALT7	4.16755	11.2054	10.1555
B7H6	16.7968	82.901	1.26563
B9D1	0.434224	5.96199	0.143213
B9D2	6.8724	6.23869	2.29918
BAALC	0.211112	85.7914	19.4387
BAAT	2.01218	31.9547	2.20141
BABAM1	0.546392	3.6325	1.56212
BACE1	1.7627	28.101	9.28565
BACE1-AS	4.76563	25.838	0.881766
BACE2	-0.124152	13.2507	3.79039
BACH1	0.415217	8.81988	4.58594
BACH2	15.9167	106.466	3.79327
BAD	-0.143039	2.2368	0.152436
BAG1	3.66805	10.3004	5.23549
BAG2	6.63895	6.44703	4.83985
BAG3	1.03777	0.353038	1.2036
BAG4	18.5801	77.7172	4.4402
BAG5	12.1342	12.568	3.36308
BAG6	2.82574	34.5625	12.8128
BAGE	0.00587672	1.28491	0.312927
BAGE2	0	0	0
BAGE3	0	0	0
BAGE4	0	0	0
BAGE5	0	0	0
BAHCC1	6.5704	22.1651	2.00493
BAHD1	0.0116025	12.841	2.38057
BAI1	26.564	38.8199	5.54658
BAI2	5.32797	5.97953	10.3629
BAI3	13.2345	162.788	14.0267
BAIAP2	0.9939	5.30141	2.66477
BAIAP2L1	1.72366	23.0605	6.79787
BAIAP2L2	48.6281	29.5356	22.9088
BAIAP3	4.46611	5.65101	1.20158
BAK1	-0.101801	34.7733	9.16694
BAMBI	4.04659	19.9208	6.72975
BANF1	0.597422	7.06793	1.23585
BANF2	0.0234863	0.29036	0.148653
BANK1	19.6369	9.93696	9.96981
BANP	25.9149	9.44761	14.1623
BAP1	11.2717	26.8571	0.882134
BARD1	11.8638	10.5962	22.9034
BARHL1	0.113034	0.0652551	0.0393233
BARHL2	0.0637931	-0.0256069	0.0522357
BARX1	0.000908741	42.8462	10.2453
BARX2	1.61158	119.544	21.9867
BASP1	3.1195	1.48114	1.97154
BASP1P1	12.0802	10.5555	4.003
BATF	0.00549215	18.1859	5.84647
BATF2	9.1579	12.5745	3.97783
BATF3	7.55066	19.4138	5.13743
BAX	0.631945	0.204792	0.895141
BAZ1A	3.11559	2.91463	3.88288
BAZ1B	0.355677	14.8643	2.96524
BAZ2A	7.79856	12.8871	1.06153
BAZ2B	2.68753	19.2306	0.480416
BBC3	12.635	3.2215	7.58263
BBIP1	0.206556	12.5112	0.516398
BBOX1	0.646208	12.225	1.42143
BBS1	-0.169389	8.05393	1.9879
BBS10	1.49812	6.30297	1.53568
BBS12	7.27325	4.26772	2.87323
BBS2	4.55263	6.00615	3.15144
BBS4	2.83894	21.9453	2.23379
BBS5	19.5715	77.2989	0.800538
BBS7	5.45372	18.1928	0.761692
BBS9	3.9312	1.23663	5.20985
BBX	1.78297	2.18876	2.51351
BCAM	0.938794	1.71216	0.39445
BCAN	2.65564	28.0489	11.9003
BCAP29	8.1201	11.5964	6.26542
BCAP31	1.11687	7.34235	0.63925
BCAR1	2.51186	5.6941	0.313562
BCAR3	5.62824	31.7666	8.99603
BCAR4	0.0283714	1.46956	0.438951
BCAS1	2.33271	30.093	2.13739
BCAS2	6.18537	19.332	1.07219
BCAS3	0.902806	9.97769	5.92862
BCAS4	14.5676	89.1142	10.035
BCAT1	0.0144213	6.83201	2.34583
BCAT2	3.94187	1.60697	1.84374
BCCIP	2.79333	25.692	10.54
BCDIN3D	19.39	94.7612	2.43366
BCHE	0.434068	92.2143	26.8419
BCKDHA	2.79217	2.33815	1.88404
BCKDHB	6.06153	1.74118	8.6306
BCKDK	2.87485	9.56971	6.23496
BCL10	13.4539	53.0275	2.13837
BCL11A	4.10248	68.4397	7.31374
BCL11B	1.42903	6.78866	1.95226
BCL2	2.18652	40.9685	6.86704
BCL2A1	0.578178	12.981	2.55266
BCL2L1	-0.0545473	0.588782	0.150328
BCL2L10	0.135516	32.2105	9.17367
BCL2L11	2.86689	15.1966	7.96737
BCL2L12	18.0696	35.4577	21.2411
BCL2L13	14.752	19.8222	7.03025
BCL2L14	4.07509	80.8724	12.0933
BCL2L15	0.505524	121.372	31.0898
BCL2L2	1.36796	42.024	6.31585
BCL2L2-PABPN1	0.0558275	0.0154976	0.0492392
BCL3	0.569951	0.924973	-0.0387673
BCL6	3.60813	15.6249	0.958212
BCL6B	0.648247	57.4371	13.4737
BCL7A	0.283704	27.2172	3.14232
BCL7B	0.723534	0.182081	1.31545
BCL7C	0.810558	10.9123	1.26112
BCL9	0.0314398	84.1151	17.3819
BCL9L	5.70613	4.54289	2.43739
BCLAF1	1.00046	8.48781	0.0841663
BCMO1	1.27219	71.0453	13.3805
BCO2	9.06156	114.767	5.36807
BCOR	0.370402	13.9263	1.8132
BCORL1	5.19542	4.71103	6.56604
BCORP1	5.73528	18.8233	0.106619
BCR	1.14715	4.44616	2.13812
BCRP2	0.716652	2.39949	0.0348144
BCRP3	13.8158	98.5244	10.2399
BCS1L	14.3469	12.1315	15.5573
BCYRN1	1.97381	3.42895	0.308699
BDAG1	0.00959922	-0.000853611	-0.000451079
BDH1	6.30476	29.057	16.0759
BDH2	2.51916	43.7991	18.3436
BDKRB1	-0.198913	15.7911	3.78189
BDKRB2	6.7008	42.5556	0.474942
BDNF	16.4497	35.597	36.7641
BDNF-AS1	2.28966	1.26238	2.45623
BDP1	3.44451	34.4958	0.988452
BEAN1	4.40276	78.68	26.1899
BECN1	10.1981	25.1841	7.4564
BEGAIN	25.2684	109.088	1.51394
BEND2	0.0672084	0.515559	0.0220472
BEND3	2.52954	90.4118	16.8072
BEND4	2.14198	10.9949	0.0674428
BEND5	2.98505	21.7541	12.9511
BEND6	2.57737	13.4751	10.0564
BEND7	14.0775	66.1024	12.8244
BEST1	36.8429	178.43	25.7243
BEST2	0.169704	0.221335	0.0383698
BEST3	0.0439518	0.00383823	0.059954
BEST4	8.28476	3.34302	6.16415
BET1	10.1073	65.1432	14.5962
BET1L	4.61139	6.12872	6.58283
BET3L	0.258126	2.13043	1.59863
BEX1	1.56128	157.15	28.9697
BEX2	6.45196	5.51604	7.66903
BEX4	5.11465	8.81845	5.39894
BEX5	-0.257658	32.79	9.40374
BFAR	1.8427	5.17802	1.35435
BFSP1	8.89942	4.63976	4.91705
BFSP2	0.0209799	10.9913	2.14196
BGLAP	15.7717	20.0563	3.38558
BGN	0.189364	0.207455	0.00734225
BHLHA15	1.62121	49.3319	22.1038
BHLHA9	0.0946235	0.112691	0.0393794
BHLHB9	0.717078	13.564	3.92975
BHLHE22	12.5979	16.2206	2.77125
BHLHE23	0.0695564	0.11061	0.0183734
BHLHE40	-0.0336098	0.0523887	-0.0515375
BHLHE41	2.72288	4.89675	5.52143
BHMT	0.731111	1.47955	0.879834
BHMT2	32.3186	89.2571	13.0924
BICC1	8.43916	34.5491	3.6678
BICD1	13.3676	14.9441	9.58293
BICD2	2.75798	52.8134	9.05727
BID	-0.0642847	16.4428	4.92042
BIK	7.67303	103.361	17.337
BIN1	6.04486	5.28411	3.60213
BIN2	4.85127	36.354	6.68348
BIN3	5.89532	18.7387	4.73704
BIRC2	1.53916	0.984572	2.12793
BIRC3	0.0729071	3.56069	1.1038
BIRC5	0.0952422	100.33	27.6637
BIRC6	6.71006	18.9018	3.08866
BIRC7	-0.0874627	9.74221	1.21801
BIRC8	0.362916	8.97598	0.780506
BIVM	12.576	57.2765	7.02819
BIVM-ERCC5	0.000126561	0.000568331	4.45818e-05
BK250D10.8	0.182031	4.10903	1.96703
BLCAP	0.373079	4.82429	1.65508
BLID	0.567194	0.60261	0.269487
BLK	12.5366	13.0523	4.58776
BLM	4.62226	78.146	35.076
BLMH	6.50671	16.9969	4.65833
BLNK	4.03387	31.9184	5.70225
BLOC1S1	0.47564	3.54153	0.525687
BLOC1S1-RDH5	0.0934759	0.274104	0.0331601
BLOC1S2	2.12271	5.79817	-0.0235336
BLOC1S3	1.37632	21.5256	1.04783
BLVRA	2.3264	6.65913	1.78242
BLVRB	0.529332	0.395129	0.44893
BLZF1	6.71897	52.87	14.818
BMF	-0.354552	13.3135	3.803
BMI1	0.631693	0.831543	1.08693
BMP1	6.64118	14.1855	0.638099
BMP10	0.385101	1.34081	0.00604221
BMP15	0.0538972	0.0516012	0.132041
BMP2	2.84669	14.8256	5.12526
BMP2K	3.65637	21.1848	4.45955
BMP3	36.3598	46.8566	8.70902
BMP4	0.483699	11.9193	2.02936
BMP5	0.602631	18.5137	8.19466
BMP6	0.235549	67.438	12.5451
BMP7	1.19881	19.43	9.09282
BMP8A	49.7311	36.8005	30.6656
BMP8B	8.26987	20.2279	18.7408
BMPER	9.14041	184.387	40.8147
BMPR1A	4.27943	3.70845	6.15208
BMPR1B	10.4576	15.7093	3.69256
BMPR2	0.166405	25.4373	6.43048
BMS1	12.0385	11.1124	19.1968
BMS1P1	0	0	0
BMS1P4	46.6532	98.6617	8.89809
BMS1P5	0	0	0
BMX	7.01363	198.972	35.729
BNC1	0.0264358	1.61108	0.161185
BNC2	18.1598	114.823	4.2726
BNIP1	1.80726	19.9008	9.14568
BNIP2	-0.336745	24.3438	6.77313
BNIP3	2.64513	6.32706	5.51984
BNIP3L	2.26594	1.32299	1.08789
BNIPL	6.25889	11.0877	9.14647
BOC	13.1862	72.2539	0.587386
BOD1	10.7181	4.97262	5.85909
BOD1L	1.18514	22.0908	1.05011
BOD1P	7.85865	82.2539	5.4447
BOK	0.242438	1.96677	0.827862
BOK-AS1	0.0932211	0.935004	0.659201
BOLA1	0.517991	25.8125	7.4524
BOLA2	0	0	0
BOLA2B	0	0	0
BOLA3	3.79217	15.6857	8.34969
BOLA3-AS1	1.38684	31.4144	5.09039
BOLL	0.0283978	0.47116	0.22226
BOP1	8.30477	41.441	33.0105
BORA	5.84967	39.0433	23.6124
BPESC1	0.00733879	-0.0140777	0.00135013
BPGM	11.9678	31.8924	1.57855
BPHL	2.80687	69.9684	16.8599
BPI	20.1882	97.2479	0.269434
BPIFA1	2.63553	25.8847	0.471856
BPIFA2	0.105378	32.2148	9.87744
BPIFA3	0.0469704	0.0533857	0.0106112
BPIFA4P	0.0351345	0.969483	0.391339
BPIFB1	1.83119	5.53015	-0.163847
BPIFB2	-0.0309858	18.4674	2.89345
BPIFB3	0.0227652	-0.0356308	0.0113218
BPIFB4	0.0259061	4.76963	1.36257
BPIFB6	0.0064724	1.13794	0.283717
BPIFC	0.0758725	-0.0115257	0.0537688
BPNT1	18.4196	51.0925	10.4836
BPTF	0.294368	7.47423	1.73272
BPY2	0	0	0
BPY2B	0	0	0
BPY2C	0	0	0
BRAF	21.9625	8.41989	12.2074
BRAP	1.66723	47.6064	12.2471
BRAT1	7.36078	2.68825	6.25675
BRCA1	0.902457	67.9948	23.7603
BRCA2	0.372528	19.7724	7.73981
BRCC3	25.0727	101.254	21.253
BRD1	8.78062	14.5022	3.14448
BRD2	13.6999	32.8717	1.95302
BRD3	2.06179	10.0246	0.345494
BRD4	13.4314	26.9739	2.36953
BRD7	1.12671	12.68	2.76955
BRD7P3	0.12114	0.140435	0.0919739
BRD8	11.0769	9.27605	4.65481
BRD9	16.2628	10.3347	9.35418
BRDT	0.0605632	19.9213	5.05821
BRE	0.605939	7.36636	3.77096
BREA2	19.7176	43.4217	1.71277
BRF1	12.0154	16.8616	4.22223
BRF2	1.45811	12.5911	2.9934
BRI3	-0.0312112	0.548936	0.456802
BRI3BP	11.2124	147.767	31.9996
BRIP1	0.380444	82.7649	25.2061
BRIX1	3.91676	19.6692	11.3624
BRK1	1.34105	2.75555	0.254341
BRMS1	1.63258	8.12551	4.88721
BRMS1L	0.861453	18.8159	9.17326
BROX	7.80179	37.9011	5.93012
BRP44	8.86593	37.4383	3.80033
BRP44L	0.0534807	3.78264	1.78613
BRPF1	9.78934	33.9307	2.31962
BRPF3	0.578364	24.2411	8.6787
BRS3	0.0212978	0.0333485	0.0111377
BRSK1	12.3189	13.2977	6.49568
BRSK2	12.671	19.379	2.60761
BRWD1	23.4766	53.8908	1.72325
BRWD1-IT2	0.0168373	12.8323	3.46861
BRWD3	31.0286	32.8368	8.3511
BSCL2	25.226	67.2795	7.60966
BSDC1	0.897467	4.57453	3.46897
BSG	0.689465	3.30318	0.322799
BSN	0.503121	2.03165	0.0613438
BSN-AS2	0.038038	0.161606	0.156177
BSND	0.0758395	0.0533252	0.089044
BSPH1	0.00899474	-0.0029483	0.00357754
BSPRY	9.57091	39.1782	12.5334
BST1	0.688843	62.3649	16.8226
BST2	0.267374	1.01913	0.316243
BSX	0.026978	0.0264202	0.0319742
BTAF1	16.0367	50.3783	0.986549
BTBD1	3.43177	7.89917	2.28566
BTBD10	3.95673	15.33	8.89323
BTBD11	0.373746	15.5305	6.21206
BTBD16	6.77215	1.449	4.18046
BTBD17	0.0816649	0.0418042	0.0705623
BTBD18	0.0273733	0.144007	0.0754863
BTBD19	25.6141	129.024	0.881696
BTBD2	1.54403	1.08055	1.4809
BTBD3	0.705014	21.7043	5.35378
BTBD6	2.09051	2.39205	2.49245
BTBD7	0.97114	25.9108	3.11038
BTBD8	0.377706	4.30584	0.323356
BTBD9	20.049	31.447	5.4586
BTC	22.8823	34.878	5.33148
BTD	23.6389	18.8935	11.4479
BTF3	2.35944	6.59594	0.560604
BTF3L4	21.3545	91.5928	14.5182
BTF3P11	51.0488	216.333	0.166933
BTG1	0.058612	3.36792	1.27421
BTG2	0.236019	1.16474	0.662304
BTG3	-0.135296	0.556542	0.0256301
BTG4	0.135222	1.67152	0.844239
BTK	2.33522	27.03	10.4564
BTLA	-0.0431164	13.5169	3.11357
BTN1A1	0.0426937	0.163251	0.164353
BTN2A1	11.6582	38.3365	0.100714
BTN2A2	5.01283	3.47812	5.43233
BTN2A3P	31.4941	97.3129	1.39761
BTN3A1	0.0434236	3.39534	0.722705
BTN3A2	0.348129	1.20086	1.49657
BTN3A3	1.19462	5.13731	3.59894
BTNL2	0.00554942	0.00075895	0.00322325
BTNL3	5.86031	50.5514	1.92581
BTNL8	9.22618	164.417	20.5373
BTNL9	2.08889	99.2228	24.9218
BTRC	0.212917	17.9261	3.71569
BUB1	2.16867	100.392	31.0738
BUB1B	4.80619	90.4293	41.593
BUB3	3.65984	14.9807	10.2048
BUD13	2.52779	4.44035	2.94185
BUD31	1.10026	16.1378	2.26553
BVES	15.866	155.647	11.5489
BVES-AS1	0.395269	1.29652	0.0533418
BYSL	3.69892	32.7021	15.3819
BZRAP1	17.4987	65.2167	2.99375
BZW1	1.57141	20.4175	5.61553
BZW2	0.903002	14.5158	4.93917
C10orf10	0.251019	2.87005	0.233677
C10orf103	13.9872	45.2105	0.262773
C10orf105	32.4487	199.593	3.36134
C10orf107	4.34041	14.4309	11.4566
C10orf108	-0.00252281	11.237	2.93369
C10orf11	10.9474	7.81519	5.20527
C10orf111	0.461936	0.789945	0.0784217
C10orf113	0.929108	1.84183	0.190309
C10orf114	4.11125	5.25082	8.08216
C10orf116	0.193697	5.81766	1.5133
C10orf118	2.03193	10.0417	0.53081
C10orf12	3.08213	10.0302	10.0081
C10orf120	0.018892	-0.009506	0.016416
C10orf122	0.0315692	0.0249519	0.0205681
C10orf125	0.188061	7.40501	2.49397
C10orf128	1.45156	17.2105	7.29844
C10orf129	0.0262212	0.314783	0.0713514
C10orf131	11.0267	43.4181	0.0705756
C10orf136	-0.0535	3.47803	0.898722
C10orf137	28.0244	17.0578	12.9131
C10orf140	0.0499317	1.11044	0.593833
C10orf2	4.43544	62.2161	32.2051
C10orf25	4.98381	40.4931	28.8411
C10orf26	3.16187	1.47881	3.70734
C10orf27	0.121917	0.111978	0.034423
C10orf28	10.8225	27.9778	1.1593
C10orf32	12.3328	5.7776	10.2039
C10orf32-AS3MT	0.00118505	0.00188797	-0.000574444
C10orf35	8.97701	62.88	13.9655
C10orf40	0.00644247	-0.00477048	0.00190562
C10orf46	6.00892	2.10287	4.48862
C10orf47	3.02458	7.98736	5.30452
C10orf53	0.0141455	0.051326	0.0489098
C10orf54	0.99564	28.2068	7.06136
C10orf55	2.32352	4.20767	4.26993
C10orf58	7.11876	35.3802	7.59315
C10orf62	0.539035	1.60943	0.0305939
C10orf67	9.39761	129.622	58.8582
C10orf68	10.2216	22.172	0.980103
C10orf71	0.253078	0.0540353	0.270587
C10orf76	1.95269	20.9986	10.5484
C10orf81	1.07068	23.1077	1.44111
C10orf82	0.344287	2.34537	0.326154
C10orf88	8.76018	11.5967	19.3358
C10orf90	0.046589	0.580314	0.283818
C10orf91	0.0190551	19.7233	5.68771
C10orf95	1.32535	0.224764	0.834356
C10orf96	0.00929776	0.00108745	0.00259508
C10orf99	0.16729	0.457144	0.0580568
C11orf1	9.33061	35.6205	3.30923
C11orf10	0.63841	2.31965	1.44812
C11orf16	1.29476	4.09426	4.38099
C11orf2	0.73902	1.2888	1.11175
C11orf20	2.2606	23.5529	0.648172
C11orf21	17.3583	153.622	16.9668
C11orf24	9.14922	5.21537	11.8188
C11orf30	10.5468	30.2364	0.810729
C11orf31	1.13071	3.86566	2.20874
C11orf34	0.116128	0.567645	0.0608484
C11orf35	19.8099	41.7118	2.45246
C11orf36	0.0170402	-0.00186318	0.0242596
C11orf40	0.0132383	-0.0294753	0.0106883
C11orf41	0.164097	2.50651	1.24637
C11orf42	1.38707	5.36891	0.0119066
C11orf45	7.81591	1.13797	10.2083
C11orf46	14.8236	40.8754	4.47338
C11orf48	1.30217	11.6675	6.42347
C11orf49	3.92226	19.1993	3.31863
C11orf51	11.4575	20.4622	2.42637
C11orf52	0	0	0
C11orf53	0.600354	5.23769	1.6551
C11orf54	7.03926	8.39206	2.25534
C11orf57	13.022	47.6908	7.25401
C11orf58	7.13324	13.6868	1.22657
C11orf61	22.1371	50.568	3.16828
C11orf63	2.48696	22.231	11.1005
C11orf65	1.25531	22.2714	1.83058
C11orf67	0.663063	4.80817	2.5186
C11orf68	2.44549	3.27182	0.781786
C11orf70	2.41454	7.46137	-0.100639
C11orf71	1.70207	14.3468	2.79748
C11orf73	6.29875	0.333667	5.46542
C11orf74	2.13393	2.45007	0.413134
C11orf75	0.298721	9.35264	1.35877
C11orf80	5.45328	58.1042	20.4057
C11orf82	19.6771	88.1886	5.51279
C11orf83	0.632657	57.6386	14.0327
C11orf84	10.5952	6.33056	10.5934
C11orf85	0.0334124	10.4616	3.07639
C11orf86	0.0230341	37.661	9.36774
C11orf87	0.0510318	0.357952	0.0173058
C11orf88	3.50155	8.14966	10.5448
C11orf9	-0.0217025	36.0825	9.01472
C11orf91	8.23507	90.8099	3.1366
C11orf92	10.876	9.12269	16.3604
C11orf93	1.68784	12.7472	5.00323
C11orf94	1.01623	1.03262	0.295984
C11orf95	3.3279	25.9787	2.31198
C11orf96	0.341693	8.72097	1.90144
C12orf10	0.319577	8.69576	1.7305
C12orf12	0.0250643	-0.029476	0.00371461
C12orf23	0.0466352	24.6885	5.83358
C12orf26	6.88073	3.82664	4.16175
C12orf29	6.0354	28.2771	2.86444
C12orf32	15.6139	68.6281	13.7312
C12orf33	2.49083	8.69603	0.0947898
C12orf34	8.08432	21.9622	0.557743
C12orf35	4.71358	15.578	0.261018
C12orf36	0.00917937	9.37237	2.36543
C12orf37	0.0055673	0.0248302	0.030324
C12orf39	0.678025	35.3695	14.499
C12orf4	6.38318	8.33705	4.17343
C12orf40	0.00783607	-0.0335406	0.00662856
C12orf42	0.0916111	4.06668	1.63131
C12orf43	4.58405	6.17358	4.1324
C12orf44	0.0525616	6.4248	1.98632
C12orf45	-0.0281302	50.2808	11.0095
C12orf47	13.2057	33.7932	0.589099
C12orf49	5.34204	0.887087	5.25858
C12orf5	5.03053	7.96069	2.51774
C12orf50	0.0369811	0.0433211	0.00637529
C12orf51	24.4552	52.7071	2.65445
C12orf52	2.8565	41.1505	8.20633
C12orf53	16.2837	50.8942	0.484134
C12orf54	1.84717	26.4933	1.69657
C12orf56	0.00711088	26.1514	6.35264
C12orf57	0.239237	0.968139	0.0640731
C12orf59	6.70566	1.85149	4.00634
C12orf60	1.12303	6.89739	1.11167
C12orf61	0.947156	4.71437	0.269886
C12orf65	6.89946	53.5904	9.71882
C12orf66	2.20593	131.225	28.9368
C12orf68	0.0641151	4.02089	0.746875
C12orf69	0.260389	50.9043	13.2637
C12orf70	3.95512	1.18065	4.31709
C12orf71	3.35357	20.9652	0.207695
C12orf73	4.11712	12.5996	9.82111
C12orf74	0.684159	11.5514	0.535455
C12orf75	-0.150863	2.44096	-0.217743
C12orf76	3.14738	4.76528	1.29578
C12orf77	0.00659062	0.00311027	0.0174675
C13orf15	0.21304	5.68667	1.55094
C13orf33	4.67947	19.5362	0.911628
C13orf35	0.0468471	0.629845	0.241311
C14orf1	2.23065	4.4913	0.423423
C14orf101	9.05906	2.79625	6.65781
C14orf102	2.85088	3.6835	3.92568
C14orf105	0.0163133	11.8448	2.98647
C14orf109	1.61698	3.16494	0.362736
C14orf118	28.0647	55.677	3.7927
C14orf119	3.49754	10.8019	5.40886
C14orf126	25.4801	66.3484	2.62142
C14orf129	17.6318	65.172	9.2461
C14orf132	0.724635	83.5232	23.6623
C14orf133	8.18744	1.95609	8.06771
C14orf135	2.08042	3.53339	1.58413
C14orf142	5.36822	22.2441	-0.087925
C14orf149	28.5953	52.4551	5.95855
C14orf159	1.3973	15.498	7.90218
C14orf162	0.0325998	0.40495	0.229627
C14orf165	0.0113572	0.12654	0.0704016
C14orf166	0.286493	13.3123	3.33011
C14orf166B	0.0278317	1.75724	0.290398
C14orf167	15.4162	30.6336	5.08717
C14orf169	17.6316	81.0082	14.3582
C14orf176	4.9381	8.22234	2.24804
C14orf177	0.0130169	-0.0110399	0.00309261
C14orf178	0.508698	5.39552	0.1609
C14orf180	4.91587	34.4765	0.552611
C14orf182	1.49852	1.49682	3.43703
C14orf183	1.65991	3.39261	0.217906
C14orf2	-0.127532	5.87571	1.38539
C14orf21	1.78092	8.3587	6.51181
C14orf23	0.0137483	0.00647552	0.0231716
C14orf28	6.28017	43.6673	1.68301
C14orf37	0.0602481	16.162	5.67375
C14orf38	0.920764	4.7072	0.0288449
C14orf39	0.0320939	2.89075	0.992916
C14orf43	2.0039	48.8755	3.3644
C14orf45	2.85727	8.46249	-0.0676687
C14orf49	18.3906	185.801	22.0382
C14orf55	12.8704	48.2517	0.108674
C14orf64	4.55492	15.417	4.27489
C14orf79	0.471789	12.3613	4.85323
C14orf80	1.46426	5.84716	4.07158
C14orf93	9.05935	2.19793	7.72362
C15orf17	12.4805	36.5007	4.31255
C15orf2	0.117812	0.238272	0.00216235
C15orf23	0.761478	18.1475	8.90265
C15orf24	1.19349	1.85371	0.756893
C15orf26	0.102833	74.9555	16.4631
C15orf27	16.1987	104.628	4.33621
C15orf29	9.45111	20.0027	0.578633
C15orf32	0.0119188	-0.00494444	0.00770849
C15orf33	3.74402	0.613644	2.63863
C15orf34	0.166055	0.336957	0.109955
C15orf37	0.751257	71.2091	18.4329
C15orf38	19.3535	23.7682	4.39018
C15orf38-AP3S2	0.0536244	0.0985903	0.0301441
C15orf39	3.99556	1.22746	3.31539
C15orf40	0.820308	2.63862	2.44672
C15orf41	5.39277	10.9957	15.3434
C15orf42	3.3918	39.2646	20.3123
C15orf43	0.0577457	0.0827518	0.00834944
C15orf44	3.92025	18.8369	11.09
C15orf48	7.41851	50.5167	4.68961
C15orf5	0.220499	2.10771	0.124443
C15orf50	0.107846	0.409548	0.319414
C15orf52	5.75043	55.3319	9.82989
C15orf53	0.0517083	0.00560723	0.0819552
C15orf54	0.0309319	0.626902	0.309481
C15orf55	0.0397315	-0.0363137	0.0318283
C15orf56	3.39778	19.2129	0.347393
C15orf57	2.43933	8.88731	0.852079
C15orf58	13.2473	109.539	8.96649
C15orf59	3.16944	97.0714	31.713
C15orf60	0.985165	0.732036	0.564685
C15orf61	8.51117	14.4474	2.99173
C15orf62	35.1783	30.6196	11.4684
C15orf63	14.317	53.0012	0.11141
C16orf11	0.232199	0.441512	0.0377984
C16orf13	1.24232	2.21705	2.27726
C16orf3	3.54385	3.74636	0.990211
C16orf42	1.45721	2.70123	3.01391
C16orf45	3.54623	42.0826	7.5153
C16orf46	0.0363435	2.85864	1.70802
C16orf48	4.08174	19.8516	2.26464
C16orf5	2.97702	9.38275	5.27647
C16orf52	20.8634	96.1969	3.47637
C16orf53	5.24291	6.27387	11.0386
C16orf54	17.2948	5.1852	10.7695
C16orf55	4.9342	11.2519	0.233346
C16orf57	4.83292	21.0501	17.4879
C16orf58	4.05102	4.56275	5.78553
C16orf59	3.47835	122.583	46.8692
C16orf62	4.2597	7.7198	7.05952
C16orf7	21.2236	20.0036	7.99588
C16orf70	16.0042	1.0658	14.7223
C16orf71	3.08104	3.03501	3.65599
C16orf72	2.18859	0.484721	3.27447
C16orf73	0.15719	3.28271	1.06082
C16orf74	0.6664	19.785	8.6955
C16orf78	0.0292656	1.07002	0.14667
C16orf79	35.6257	85.6095	3.92755
C16orf80	2.87732	7.21039	-0.0250057
C16orf82	0.191389	0.740501	0.00116095
C16orf86	16.306	117.936	28.0462
C16orf87	5.44118	32.615	23.7833
C16orf88	3.40254	50.8561	25.9659
C16orf89	2.07645	2.72273	1.21912
C16orf90	0.0371331	0.172478	0.0359475
C16orf91	4.79948	42.9652	11.8264
C16orf92	0.0177822	0.0168014	0.00373322
[truncated: 21,369 more rows]

## Sheet: T-test Results
Gene Name	Nomal-NAT(P-value)	Nomal-Tumor(P-value)	NAT-Tumor(P-value)
1/2-SBSRNA4	4.99298e-08	0.0782045	7.03027e-07
A1BG	6.05872e-06	0.00721729	0.0225096
A1BG-AS1	3.29778e-09	3.49544e-19	0.681437
A1CF	2.13619e-07	0.00118733	0.125788
A2LD1	0.0152392	1.93646e-61	3.27693e-10
A2M	9.952e-19	6.60338e-245	1.65652e-61
A2ML1	1.73724e-11	0.200216	0.558631
A2MP1	3.29234e-16	1.44196e-37	0.843479
A4GALT	3.44453e-15	1.15147e-40	0.384533
A4GNT	0.00496046	0.656857	0.709183
AA06	0.037573	0.0165618	0.48356
AAA1	0.0593349	1.17909e-06	0.0405289
AAAS	4.88565e-30	7.71686e-24	5.35831e-11
AACS	0.280948	2.64466e-43	2.69215e-08
AACSP1	0.244571	0.075453	0.554287
AADAC	3.73084e-38	0.00280914	0.00104729
AADACL2	0.27959	0.0305664	0.735536
AADACL3	0.000987089	0.126741	0.273512
AADACL4	3.15654e-05	1.57184e-22	0.589306
AADAT	1.41041e-06	1.34476e-10	0.434096
AAGAB	0.137497	1.36887e-49	9.19981e-13
AAK1	6.51207e-15	2.2788e-19	0.418609
AAMP	0.0383552	2.96577e-55	2.16758e-14
AANAT	1.65347e-12	1.41117e-31	0.0028263
AARS	6.63568e-07	4.46343e-05	1.32004e-11
AARS2	1.66405e-07	0.00160162	0.0220581
AARSD1	5.87719e-22	3.77439e-17	2.79243e-16
AASDH	0.0620062	0.00392364	0.00711434
AASDHPPT	4.20994e-18	2.97979e-110	1.48869e-11
AASS	1.21613e-28	1.66653e-132	0.821406
AATF	0.170628	4.92219e-69	4.26128e-13
AATK	9.26517e-06	2.89228e-145	1.15209e-27
AATK-AS1	1.32339e-05	0.0629885	0.0497552
ABAT	0.442453	0.0073437	0.16904
ABCA1	0.172085	5.28187e-20	0.000388751
ABCA10	6.26853e-12	4.78177e-92	0.00144911
ABCA11P	2.59162e-10	3.5375e-10	0.000226567
ABCA12	0.707241	7.0229e-37	1.92766e-07
ABCA13	0.682359	1.73188e-05	0.10608
ABCA17P	3.9302e-24	0.0515869	2.35516e-05
ABCA2	2.3908e-23	6.93143e-33	0.000508855
ABCA3	1.19028e-09	1.01364e-31	3.23894e-56
ABCA4	0.0727137	4.77555e-19	0.000357606
ABCA5	2.7961e-25	3.96575e-54	0.703839
ABCA6	4.9373e-10	4.20589e-86	6.22388e-07
ABCA7	1.94759e-28	5.68991e-68	2.86029e-05
ABCA8	3.55194e-05	3.31583e-189	3.41484e-94
ABCA9	2.53643e-14	4.77592e-119	7.48624e-18
ABCB1	0.0495033	1.18858e-15	6.54427e-12
ABCB10	0.0085103	1.09314e-10	3.54322e-05
ABCB11	0.15492	1.34902e-07	0.0132841
ABCB4	0.993403	2.40523e-13	0.00321236
ABCB5	0.745591	0.0226878	0.173024
ABCB6	1.02412e-24	1.93417e-05	2.07757e-09
ABCB7	8.89433e-15	0.665506	5.28561e-07
ABCB8	1.08312e-09	0.314831	3.95897e-07
ABCB9	0.00611	3.0957e-42	1.32543e-10
ABCC1	1.55542e-07	0.022836	0.00967854
ABCC10	2.45498e-17	0.432995	3.19827e-14
ABCC11	0.0373174	0.016326	0.150261
ABCC12	0.740429	0.000161453	0.112831
ABCC13	0.266792	7.98623e-47	2.43845e-27
ABCC2	1.06226e-37	8.5909e-09	0.00883122
ABCC3	1.14026e-11	5.79631e-62	1.30591e-16
ABCC4	1.36974e-15	1.71483e-11	0.618928
ABCC5	1.06489e-14	0.000568798	0.000466257
ABCC6	1.54934e-13	0.0105061	0.000713296
ABCC6P1	0.0552047	8.61098e-07	0.272223
ABCC6P2	8.30436e-22	3.43434e-29	0.250786
ABCC8	8.58514e-07	9.43972e-46	0.819485
ABCC9	0.655204	1.53506e-14	0.00137394
ABCD1	1.36774e-05	0.00523157	0.000550181
ABCD2	5.57267e-10	1.32439e-14	0.882429
ABCD3	8.22869e-21	1.36479e-38	0.302564
ABCD4	1.88123e-25	2.15815e-93	0.314178
ABCE1	0.111083	7.50716e-50	1.25646e-14
ABCF1	7.33553e-09	2.26548e-13	2.38268e-09
ABCF2	0.000762465	4.52045e-27	1.88426e-17
ABCF3	4.31201e-14	0.0654073	1.27286e-08
ABCG1	9.44386e-11	7.10366e-41	2.94689e-37
ABCG2	6.09775e-26	2.07682e-13	8.71831e-52
ABCG4	6.46571e-11	6.54565e-36	0.0485126
ABCG5	1.762e-06	0.0607706	0.487855
ABCG8	4.37368e-06	0.0470665	0.177595
ABHD1	1.16338e-05	7.45351e-06	0.000742265
ABHD10	7.03665e-09	7.05004e-63	5.1258e-05
ABHD11	0.00109362	8.56374e-62	6.6302e-16
ABHD11-AS1	3.74471e-27	1.9057e-33	0.0439741
ABHD12	0.105069	5.76788e-43	1.29436e-07
ABHD12B	0.0725258	0.00271733	0.0105089
ABHD13	5.72745e-19	0.00967873	0.00116803
ABHD14A	1.45987e-39	1.44791e-38	0.195102
ABHD14A-ACY1	0.566749	0.291392	0.174143
ABHD14B	3.47918e-14	6.82282e-14	0.503887
ABHD15	0.000113487	5.09707e-37	0.000550389
ABHD16A	2.3662e-08	0.00380347	2.07428e-05
ABHD16B	2.7078e-08	2.40846e-06	0.0105831
ABHD2	1.58113e-71	5.22276e-19	0.146688
ABHD3	2.96697e-07	5.1745e-08	3.33554e-06
ABHD4	9.43171e-15	0.0259146	1.80618e-05
ABHD5	1.81851e-09	4.26114e-23	4.10029e-27
ABHD6	3.01915e-08	1.63015e-43	2.83129e-46
ABHD8	0.807667	4.11216e-05	0.0831393
ABI1	0.555671	1.33152e-09	0.00351909
ABI2	0.140441	2.10895e-16	5.03112e-07
ABI3	0.141588	6.56221e-50	4.82491e-10
ABI3BP	3.86481e-05	4.23059e-218	2.17656e-84
ABL1	1.35232e-15	1.20131e-56	0.0272777
ABL2	1.17947e-08	0.865014	0.000521721
ABLIM1	1.18595e-10	6.42301e-12	1.50509e-10
ABLIM2	2.04181e-21	2.40279e-43	0.120132
ABLIM3	5.1627e-19	1.62978e-203	1.88411e-24
ABO	0.0508146	0.557811	0.143026
ABP1	2.14097e-06	4.06086e-26	2.32048e-05
ABR	2.09739e-21	1.41439e-91	0.0217602
ABRA	7.75826e-09	4.41229e-29	0.695299
ABT1	1.37482e-15	2.99045e-94	6.17447e-09
ABTB1	9.01801e-21	4.56745e-180	6.9708e-16
ABTB2	1.61512e-15	0.832842	9.02793e-09
ACAA1	7.62523e-08	3.15842e-41	0.00985268
ACAA2	1.91946e-16	0.426534	8.46348e-07
ACACA	2.90858e-09	2.18195e-25	0.514663
ACACB	1.2663e-09	5.70394e-146	9.15885e-33
ACAD10	6.03422e-05	5.75963e-11	1.33441e-08
ACAD11	6.1857e-35	3.79034e-148	0.333882
ACAD8	8.4175e-29	7.74822e-07	1.20466e-06
ACAD9	0.00714447	8.34333e-05	0.00354174
ACADL	0.343227	7.71911e-98	3.56557e-127
ACADM	1.50488e-29	4.94975e-51	0.490471
ACADS	7.39503e-07	0.0004705	0.285484
ACADSB	5.24924e-23	1.48104e-09	0.129946
ACADVL	2.36654e-62	1.67722e-160	0.00474166
ACAN	0.00164551	0.874594	0.0017437
ACAP1	1.59908e-20	4.92367e-80	0.00303132
ACAP2	0.0933761	0.0708242	0.834183
ACAP3	1.40166e-55	1.45048e-127	1.14657e-10
ACAT1	4.61787e-09	0.988901	0.0013344
ACAT2	0.479133	0.122972	0.0876267
ACBD3	6.20322e-23	1.32047e-108	3.25293e-12
ACBD4	8.47797e-12	2.50732e-20	0.0533111
ACBD5	2.59656e-36	1.8533e-69	0.00831312
ACBD6	0.000488764	5.32161e-65	6.04725e-20
ACBD7	0.00770209	2.33289e-15	0.0112096
ACCN1	0.000223567	0.519483	0.638046
ACCN2	2.60435e-05	7.456e-08	1.38283e-05
ACCN3	3.50468e-39	4.40885e-86	0.00552753
ACCN4	1.55668e-14	3.18985e-31	0.171158
ACCN5	0.00336479	2.53913e-06	0.0236324
ACCS	2.22401e-23	1.59045e-99	0.0183734
ACCSL	9.40806e-06	2.53331e-22	0.646211
ACD	3.62342e-24	2.90814e-31	0.00235851
ACE	1.07387e-06	1.63109e-29	1.33326e-61
ACE2	0.120283	1.05493e-06	0.0697823
ACER1	1.41007e-05	7.98697e-30	0.38716
ACER2	0.470704	0.000182695	0.210648
ACER3	0.330197	1.79639e-22	1.79125e-07
ACHE	4.69372e-09	1.72786e-07	0.000403364
ACIN1	4.93007e-38	1.255e-30	3.73993e-07
ACLY	0.614787	9.74595e-40	3.12056e-08
ACMSD	0.0254347	6.96215e-07	0.0405665
ACN9	7.62403e-08	1.65422e-62	1.6479e-09
ACO1	1.05693e-09	5.77567e-19	0.0657548
ACO2	1.75916e-31	1.9077e-38	0.93298
ACOT1	2.88877e-05	0.000107911	1.97689e-14
ACOT11	0.053764	4.01998e-59	3.47131e-14
ACOT12	2.44447e-07	0.64931	0.402044
ACOT13	4.81058e-30	4.59964e-69	2.50521e-05
ACOT2	0.000156085	0.928863	7.98425e-05
ACOT4	8.32415e-42	2.03706e-68	0.299951
ACOT6	0.96503	0.0687393	0.411767
ACOT7	4.17103e-07	2.61835e-18	0.0456324
ACOT8	0.505609	2.58057e-24	6.17619e-05
ACOT9	5.25513e-36	3.87674e-103	0.718671
ACOX1	4.74887e-34	9.31264e-58	0.00253179
ACOX2	0.00342989	3.8814e-09	0.284681
ACOX3	0.527757	5.59534e-07	0.0163726
ACOXL	1.33091e-16	1.98649e-19	3.34683e-38
ACP1	0.142217	1.4875e-80	2.46832e-15
ACP2	0.000209698	3.21867e-52	3.84915e-06
ACP5	8.1282e-33	0.000169976	8.16013e-46
ACP6	1.98291e-07	1.11058e-49	1.2911e-15
ACPL2	3.94597e-11	0.00681896	1.21409e-05
ACPP	0.000222728	3.01818e-14	0.332768
ACPT	2.45342e-07	9.34337e-08	0.129584
ACR	1.73563e-15	1.27367e-125	1.2553e-12
ACRBP	5.33797e-09	1.20888e-62	0.179503
ACRC	1.15514e-13	2.18151e-31	0.086886
ACRV1	5.31929e-05	3.45206e-16	2.59922e-05
ACSBG1	0.244332	4.06881e-39	6.87076e-15
ACSBG2	0.000361993	0.461801	0.0634307
ACSF2	6.12347e-08	4.96369e-10	0.693692
ACSF3	0.139028	6.20729e-05	0.00322737
ACSL1	1.19537e-10	4.14187e-109	8.70459e-12
ACSL3	0.0159985	7.10383e-31	4.17385e-05
ACSL4	1.35375e-10	3.25752e-06	8.42397e-15
ACSL5	1.44254e-05	1.71462e-37	1.12202e-05
ACSL6	5.377e-05	0.00721709	0.0119109
ACSM1	1.2811e-10	0.0290153	0.00681544
ACSM2A	0.158605	4.70347e-28	2.05544e-05
ACSM2B	0.0336612	2.92084e-06	0.414229
ACSM3	2.65791e-13	1.4584e-20	0.117035
ACSM4	7.59653e-17	3.03909e-21	0.00225543
ACSM5	2.35005e-05	2.38661e-57	3.07534e-06
ACSS1	9.19697e-06	4.93835e-16	0.219551
ACSS2	0.00973187	1.48391e-39	7.34106e-06
ACSS3	9.21493e-05	1.36858e-28	1.62055e-11
ACTA1	0.001237	9.85172e-22	0.960156
ACTA2	1.52921e-12	2.07458e-82	0.215912
ACTB	1.6831e-06	2.3931e-18	0.503817
ACTBL2	0.000932963	4.74832e-17	0.00439847
ACTC1	0.00287386	7.95438e-19	0.938211
ACTG1	0.338077	7.65481e-37	2.7826e-07
ACTG2	1.5843e-08	9.28788e-79	2.79594e-09
ACTL10	0.35938	2.19568e-22	2.50815e-05
ACTL6A	0.029739	1.48666e-69	1.2569e-12
ACTL6B	0.000870852	0.105232	0.390447
ACTL7A	0.000138871	2.97789e-23	0.123079
ACTL7B	6.11541e-07	8.98961e-33	0.204293
ACTL8	0.00182498	0.0739293	0.471508
ACTL9	3.16717e-05	0.00211976	0.0668798
ACTN1	8.06036e-15	1.16761e-28	0.0163994
ACTN2	7.21031e-12	5.6765e-118	4.65606e-64
ACTN3	0.171972	0.66364	0.739466
ACTN4	2.425e-06	0.236574	0.0251303
ACTR10	7.06683e-07	2.67998e-28	0.0443298
ACTR1A	0.0727646	2.45341e-23	0.000793033
ACTR1B	2.22134e-15	2.3312e-13	0.0853907
ACTR2	5.15689e-68	3.55372e-153	0.000425577
ACTR3	1.38423e-29	1.07754e-119	1.7419e-09
ACTR3B	8.61465e-28	2.89276e-05	1.03433e-10
ACTR3BP2	0.117836	0.0424025	0.00723589
ACTR3BP5	8.27508e-23	2.99447e-134	0.118462
ACTR3C	1.39495e-11	1.08081e-37	0.00305571
ACTR5	1.63004e-40	0.85452	7.99191e-18
ACTR6	1.67093e-08	2.36392e-40	0.00143313
ACTR8	0.483866	2.97471e-20	0.000103916
ACTRT1	0.00885904	0.178881	0.0205409
ACTRT2	4.6028e-07	4.48386e-06	0.188899
ACVR1	1.18472e-06	1.18604e-70	1.36967e-09
ACVR1B	3.56217e-09	1.73811e-16	2.57749e-09
ACVR1C	0.673324	2.50324e-05	0.104164
ACVR2A	2.94359e-08	3.65222e-12	0.40086
ACVR2B	7.64356e-06	5.62247e-06	0.00017735
ACVRL1	3.9404e-12	2.08775e-262	3.84238e-132
ACY1	2.27697e-07	9.05676e-53	1.23683e-06
ACY3	3.0336e-07	1.95367e-22	0.00018773
ACYP1	2.05788e-30	9.77285e-52	0.000345684
ACYP2	1.60011e-09	0.0408053	5.92289e-06
ADA	1.33082e-22	2.50135e-20	3.04167e-07
ADAD1	1.26883e-05	2.2374e-09	0.229394
ADAD2	0.000154464	0.486254	0.718702
ADAL	0.189226	0.235484	0.669718
ADAM1	2.3591e-13	9.90154e-33	0.290422
ADAM10	6.02527e-57	1.75824e-46	0.521937
ADAM11	6.89365e-26	5.95719e-30	0.0305
ADAM12	0.00263508	1.85543e-28	1.26712e-07
ADAM15	2.08037e-22	8.93344e-11	2.00174e-13
ADAM17	0.460042	9.8974e-06	0.138518
ADAM18	0.000934648	0.000901425	0.0197965
ADAM19	3.1812e-15	4.87322e-25	0.000113108
ADAM2	2.33247e-05	2.0329e-06	0.0347179
ADAM20	0.00153722	0.464651	0.305827
ADAM21	8.70739e-08	0.114151	0.0295866
ADAM21P1	8.48896e-06	0.00881237	0.00921217
ADAM22	0.000807073	0.00908577	0.305793
ADAM23	0.000476348	0.0216607	0.688794
ADAM28	6.20223e-06	3.52897e-26	1.09101e-07
ADAM29	0.0289294	2.07578e-19	0.013699
ADAM30	0.00121937	0.631437	0.614252
ADAM32	1.90658e-33	4.6691e-06	0.000754448
ADAM33	3.86133e-21	4.2554e-143	0.0203966
ADAM3A	0.00311448	0.0666509	0.024899
ADAM5P	0.00360462	5.64865e-06	0.370543
ADAM6	0.0172306	0.0452015	0.378425
ADAM7	0.000909773	0.0039212	0.0560413
ADAM8	1.24369e-16	0.274805	2.33525e-11
ADAM9	3.17007e-06	8.56251e-11	0.000125522
ADAMDEC1	0.593182	1.14762e-21	0.000130889
ADAMTS1	1.59503e-08	2.23778e-137	3.10947e-62
ADAMTS10	1.35949e-28	9.40655e-158	0.0874311
ADAMTS12	9.77998e-10	0.0014021	3.81667e-06
ADAMTS13	1.17753e-21	1.29411e-50	0.00217304
ADAMTS14	2.72949e-09	0.899603	1.16925e-10
ADAMTS15	1.31719e-14	1.30829e-135	3.73056e-12
ADAMTS16	0.359081	3.84737e-27	3.47281e-07
ADAMTS17	1.30403e-15	2.10068e-98	0.0270748
ADAMTS18	0.143237	1.24837e-09	0.0235638
ADAMTS19	0.0268009	0.261596	0.595566
ADAMTS2	2.2418e-42	8.94142e-123	6.26473e-05
ADAMTS20	0.000405473	4.24176e-08	0.0138503
ADAMTS3	5.56074e-13	5.6401e-15	0.0855177
ADAMTS4	0.00240899	1.04853e-24	5.88882e-08
ADAMTS5	9.89422e-08	0.169006	0.0305493
ADAMTS6	7.71411e-11	1.07706e-30	0.00570666
ADAMTS7	1.59828e-15	2.1369e-79	0.212432
ADAMTS8	7.90803e-14	7.2373e-179	4.24631e-134
ADAMTS9	8.49206e-10	4.13557e-76	0.00614905
ADAMTS9-AS2	3.54833e-07	3.66924e-85	6.52994e-13
ADAMTSL1	0.668515	5.2732e-05	0.0309649
ADAMTSL2	1.90466e-21	2.5043e-138	0.00939546
ADAMTSL3	2.30073e-08	5.44681e-209	2.94302e-78
ADAMTSL4	4.63352e-12	9.70267e-154	3.5486e-18
ADAMTSL5	8.04545e-15	2.81159e-08	9.52927e-09
ADAP1	0.0630487	8.96748e-10	0.00167475
ADAP2	0.00149526	0.544834	0.0171294
ADAR	0.0817039	5.25478e-53	1.39676e-12
ADARB1	2.14177e-25	2.46276e-272	1.50647e-76
ADARB2	1.36198e-10	9.81427e-102	1.77976e-07
ADARB2-AS1	0.25962	0.0640311	0.249346
ADAT1	0.405759	2.93873e-41	3.87822e-08
ADAT2	1.51746e-48	6.87701e-138	0.000189605
ADAT3	1.02871e-14	2.70828e-24	0.00999507
ADC	0.000113183	5.36323e-27	3.37764e-10
ADCK1	2.47123e-08	0.013938	0.000215252
ADCK2	9.64139e-37	4.01642e-61	0.0297842
ADCK3	0.103357	0.000134104	0.40396
ADCK4	2.95007e-08	0.360196	0.000230091
ADCK5	6.29515e-31	0.00121594	7.55895e-13
ADCY1	0.739727	0.017023	0.386695
ADCY10	7.33151e-16	1.90093e-15	0.00638954
ADCY2	0.0160017	0.137006	0.890632
ADCY3	1.50602e-33	5.66905e-112	0.537253
ADCY4	1.44157e-26	2.78447e-212	1.90131e-54
ADCY5	6.99415e-21	6.04485e-32	0.484543
ADCY6	6.76798e-41	7.17907e-110	0.609785
ADCY7	5.43052e-07	1.16636e-27	0.147495
ADCY8	1.3173e-45	0.00277134	2.28668e-25
ADCY9	7.76074e-10	1.44688e-40	4.63205e-22
ADCYAP1	0.0605141	8.8977e-05	0.997872
ADCYAP1R1	0.00591281	3.86839e-77	2.44346e-44
ADD1	5.68941e-06	1.80885e-172	3.81377e-34
ADD2	0.360684	0.0599965	0.595043
ADD3	4.77018e-06	6.91927e-13	0.865221
ADGB	0.905714	1.73646e-16	3.44297e-08
ADH1A	1.35113e-07	2.43939e-146	1.65737e-70
ADH1B	2.18477e-09	3.20374e-192	2.53527e-117
ADH1C	9.05228e-05	0.00732586	0.345602
ADH4	1.20337e-06	0.248942	0.282711
ADH5	0.000588511	0.284609	0.0162287
ADH6	0.579667	0.00259767	0.181386
ADH7	0.56185	0.0926662	0.617031
ADHFE1	1.83068e-16	5.41727e-120	0.00112557
ADI1	2.37271e-09	4.7172e-17	0.143892
ADIG	0.0214127	2.27007e-05	0.628253
ADIPOQ	0.00120122	2.84859e-11	0.688095
ADIPOR1	1.34758e-10	1.06729e-51	2.30989e-05
ADIPOR2	2.32994e-06	2.69497e-78	3.94037e-08
ADK	3.87222e-23	4.66854e-62	1.469e-05
ADM	6.85534e-11	2.05431e-67	0.241487
ADM2	5.99448e-05	1.74501e-56	1.79468e-14
ADNP	0.194625	1.46261e-34	1.67619e-08
ADNP2	0.000169896	0.852635	0.0114557
ADO	7.34222e-36	1.60269e-70	0.476411
ADORA1	9.19619e-08	4.24314e-17	0.0067229
ADORA2A	7.69367e-05	1.43477e-66	1.16552e-12
ADORA2B	4.10573e-19	3.31644e-69	1.65662e-07
ADORA3	9.64546e-05	0.00142951	0.000547708
ADPGK	3.12117e-09	6.11554e-34	0.649274
ADPRH	5.81077e-43	2.02823e-73	7.50761e-101
ADPRHL1	1.88232e-07	8.52062e-06	0.121472
ADPRHL2	7.7602e-06	6.89669e-37	0.00592568
ADRA1A	1.6178e-16	3.89765e-170	5.85824e-58
ADRA1B	1.46718e-09	4.08706e-60	0.122856
ADRA1D	9.55701e-20	5.66291e-145	5.94134e-07
ADRA2A	6.74852e-05	0.0428535	0.0558759
ADRA2B	3.56794e-10	4.99076e-05	0.29644
ADRA2C	3.71098e-13	1.53546e-39	0.404502
ADRB1	0.620266	2.8349e-132	5.56303e-74
ADRB2	1.56503e-15	2.33666e-152	5.76094e-155
ADRB3	0.174064	0.612404	0.344213
ADRBK1	1.63118e-36	2.7239e-100	2.46783e-05
ADRBK2	0.369696	8.49029e-07	0.00534115
ADRM1	4.20356e-20	1.64965e-07	2.28173e-11
ADSL	0.619681	1.66784e-24	4.13438e-06
ADSS	7.65357e-18	4.15226e-135	9.66274e-19
ADSSL1	5.6097e-07	8.66482e-21	6.33203e-07
ADTRP	1.20478e-20	2.66135e-12	3.54137e-39
AEBP1	2.98497e-17	3.94107e-22	0.00816045
AEBP2	0.86246	1.24441e-11	0.00457566
AEN	0.000109436	0.265734	1.41873e-06
AES	0.0669499	7.94599e-50	7.03061e-09
AFAP1	3.11975e-05	1.28118e-05	9.86916e-06
AFAP1-AS1	0.980613	1.5624e-70	5.04665e-14
AFAP1L1	1.16906e-07	7.60401e-170	6.19498e-61
AFAP1L2	0.00231994	0.0576524	0.0334777
AFF1	6.05485e-17	4.44765e-70	0.120827
AFF2	1.94927e-15	0.000422138	0.924361
AFF3	0.179091	9.68705e-150	7.70411e-59
AFF4	3.1453e-07	9.5797e-09	0.303406
AFG3L1P	2.75333e-56	1.42199e-158	2.24701e-05
AFG3L2	2.87294e-32	3.20332e-51	0.138228
AFM	0.0262361	0.186772	0.201487
AFMID	1.5008e-14	0.217171	6.8875e-07
AFP	0.158763	0.379885	0.726653
AFTPH	1.77156e-23	3.13508e-89	3.79268e-07
AGA	3.25726e-28	3.11461e-47	3.42239e-05
AGAP1	0.0124929	0.000275065	0.00900858
AGAP11	7.93117e-18	3.38204e-153	1.66266e-28
AGAP2	1.2273e-09	2.59984e-31	0.632945
AGAP3	1.0849e-35	7.87519e-129	0.611135
AGAP4	2.55294e-35	2.04762e-102	0.000118214
AGAP5	2.44918e-49	1.52501e-194	2.72098e-05
AGAP6	7.47847e-69	1.77123e-279	4.1159e-05
AGAP7	7.17717e-08	3.82719e-42	0.0058893
AGAP8	1.7963e-26	7.08197e-120	1.85233e-05
AGAP9	3.38424e-32	1.14414e-116	0.00376661
AGBL1	3.81558e-34	0.42999	4.45914e-15
AGBL2	0.0307548	8.27363e-13	0.262442
AGBL3	2.71277e-23	3.66547e-82	0.0351022
AGBL4	0.00297917	0.000225231	0.637295
AGBL5	2.82583e-10	3.34524e-48	7.8676e-05
AGER	2.32232e-67	4.35308e-143	4.26528e-199
AGFG1	1.68923e-07	5.30601e-10	0.109492
AGFG2	0.620573	8.4283e-05	0.148704
AGGF1	1.39616e-11	2.08581e-62	8.92823e-05
AGK	5.49307e-23	0.00172225	1.49113e-15
AGL	0.000178079	4.07763e-16	0.0141175
AGMAT	0.000389864	2.12052e-65	5.01812e-12
AGMO	6.58903e-09	0.00950456	0.102367
AGPAT1	0.0418378	1.82628e-06	0.000368384
AGPAT2	1.81939e-07	4.08459e-23	0.0342662
AGPAT3	4.67372e-08	3.39811e-22	0.133973
AGPAT4	8.69649e-27	4.0869e-217	8.61312e-19
AGPAT4-IT1	0.0433134	1.83754e-27	0.000267139
AGPAT5	0.921519	3.5245e-30	1.69877e-06
AGPAT6	1.06906e-49	0.51261	5.61505e-05
AGPAT9	0.0527921	0.00301267	0.499495
AGPHD1	0.532506	1.53238e-16	0.000332283
AGPS	1.62885e-37	3.32335e-80	0.00750105
AGR2	8.20601e-11	7.48977e-36	3.40852e-06
AGR3	1.27294e-48	7.57031e-22	0.385856
AGRN	5.3608e-27	6.81233e-66	4.83741e-06
AGRP	6.337e-07	2.37226e-32	1.49752e-67
AGSK1	2.8869e-09	2.83665e-61	0.500846
AGT	1.25183e-09	0.00340033	0.161842
AGTPBP1	4.24539e-09	9.24794e-178	1.49604e-38
AGTR1	7.96711e-22	2.80623e-127	3.19628e-06
AGTR2	3.32076e-29	0.928739	0.000109529
AGTRAP	3.05708e-05	0.0910164	0.00070996
AGXT	0.00153016	0.94446	0.424351
AGXT2	0.150348	0.178254	0.530909
AGXT2L1	0.00245749	0.000552905	0.0795146
AGXT2L2	2.21569e-48	1.3706e-185	0.632117
AHCTF1	2.9104e-33	0.00215896	4.95809e-12
AHCY	0.0427226	1.45673e-68	2.58539e-12
AHCYL1	0.37655	1.86512e-11	0.000756547
AHCYL2	1.41376e-43	4.8995e-23	0.672308
AHDC1	8.36997e-23	3.93713e-16	9.88919e-08
AHI1	6.45884e-27	1.01747e-31	0.0333163
AHNAK	7.13198e-07	8.80209e-123	1.98332e-63
AHNAK2	0.089204	3.88305e-39	1.85243e-07
AHR	1.19105e-35	2.76256e-24	0.233748
AHRR	0.000991989	4.43226e-20	0.958213
AHSA1	0.167573	2.44953e-19	4.49982e-11
AHSA2	2.32058e-51	4.53575e-194	8.02854e-06
AHSG	0.00507204	0.867617	0.114068
AHSP	0.00711865	3.13765e-18	0.000243179
AICDA	9.02754e-05	0.0186539	0.156488
AIDA	3.70666e-06	8.3776e-12	0.0879203
AIF1	5.34533e-07	0.00216577	1.12475e-09
AIF1L	0.00502649	0.785315	0.333683
AIFM1	0.394267	6.37036e-79	4.15951e-16
AIFM2	6.29828e-13	6.22405e-06	3.81755e-08
AIFM3	4.1397e-17	0.000356314	0.0689606
AIG1	2.49981e-32	3.47899e-52	0.010807
AIM1	0.0502133	1.74149e-08	0.14842
AIM1L	0.413242	9.86666e-10	0.0253633
AIM2	0.000343991	9.3652e-21	3.62874e-05
AIMP1	4.97618e-05	6.34333e-73	4.00494e-10
AIMP2	0.347974	3.77869e-85	2.26546e-17
AIP	0.824451	7.27856e-05	0.115234
AIPL1	0.00191635	0.000115655	0.00514487
AIRE	3.45676e-07	3.92964e-08	0.000220043
AJAP1	0.000273875	6.98492e-52	3.88155e-06
AJUBA	8.2424e-14	2.38815e-05	0.00742687
AK1	3.97146e-34	3.6103e-05	4.64628e-17
AK2	0.700883	1.63654e-68	7.22753e-14
AK3	1.05129e-11	0.518492	0.000111603
AK4	4.71005e-05	1.09225e-43	1.25702e-12
AK5	0.00562866	0.467468	0.24046
AK7	5.32361e-10	0.896505	5.8089e-09
AK8	1.65664e-06	0.0560599	0.000300989
AKAP1	0.289968	4.18111e-30	5.66336e-09
AKAP10	1.22215e-10	1.55597e-08	0.0647937
AKAP11	0.0637311	2.73394e-07	0.000684064
AKAP12	4.45899e-06	9.46569e-40	0.0415313
AKAP13	0.00419996	1.17858e-94	5.55804e-18
AKAP14	8.15966e-06	0.00227875	2.27446e-10
AKAP17A	4.55272e-37	1.12492e-154	0.00146372
AKAP2	2.35681e-31	5.36301e-75	1.74185e-121
AKAP3	4.99847e-13	0.000175475	0.155319
AKAP4	9.56645e-07	6.52862e-56	0.00246735
AKAP5	5.31624e-19	0.000886319	0.00258792
AKAP6	0.117062	2.93352e-10	0.0819265
AKAP7	0.000105693	6.16608e-48	1.7626e-24
AKAP8	1.18968e-52	4.09107e-139	0.0166966
AKAP8L	8.32459e-64	1.06053e-188	6.75422e-06
AKAP9	0.0666413	0.0014369	0.772066
AKD1	0.0243943	3.19103e-10	0.360784
AKIP1	0.0233305	5.72366e-12	2.59587e-06
AKIRIN1	2.61755e-14	4.27962e-35	0.116456
AKIRIN2	0.146532	2.04091e-54	1.38048e-10
AKIRIN2-AS1	5.04341e-14	4.61159e-80	0.637675
AKNA	9.21339e-19	3.88246e-113	0.0167128
AKNAD1	2.14113e-06	6.74774e-23	0.728225
AKR1A1	6.29696e-05	1.25651e-63	3.15697e-08
AKR1B1	0.0395578	3.71504e-06	0.140526
AKR1B10	0.88047	4.62926e-07	0.0438297
AKR1B15	0.290641	7.95616e-14	0.0025636
AKR1C1	0.208687	1.22794e-12	0.00383778
AKR1C2	0.0307525	1.1513e-13	0.00240682
AKR1C3	0.107845	4.698e-12	0.00400464
AKR1C4	2.33009e-09	0.000439149	0.118315
AKR1CL1	1.17587e-07	0.00838724	0.32859
AKR1D1	0.000464726	0.39079	0.464035
AKR1E2	1.65501e-27	0.0528556	7.19986e-06
AKR7A2	9.83665e-21	1.24097e-81	6.61863e-05
AKR7A2P1	6.86114e-113	5.44558e-68	6.35851e-05
AKR7A3	0.0196117	7.62168e-16	0.000437019
AKR7L	4.15358e-11	3.62812e-12	0.000215961
AKT1	0.00814063	0.683231	0.401381
AKT1S1	2.92321e-05	4.95957e-08	2.02929e-06
AKT2	5.02944e-38	1.43666e-13	0.000200938
AKT3	1.22946e-18	1.84399e-151	4.91444e-10
AKTIP	0.11203	9.25056e-12	0.0498607
ALAD	3.679e-20	1.66056e-08	0.0117073
ALAS1	8.46246e-21	6.48638e-10	2.5562e-07
ALAS2	0.032439	1.59532e-24	1.42907e-44
ALB	0.000849608	0.343	0.678353
ALCAM	9.4834e-40	9.66423e-22	0.00218138
ALDH16A1	5.58527e-06	1.18096e-20	0.750887
ALDH18A1	0.663182	2.06486e-152	4.08704e-34
ALDH1A1	3.22732e-06	0.0536102	0.0707751
ALDH1A2	0.376357	0.0114253	0.146103
ALDH1A3	0.584698	0.00020232	0.191988
ALDH1B1	0.944118	2.3671e-56	2.58349e-12
ALDH1L1	3.88263e-09	1.99157e-08	0.013706
ALDH1L2	1.62116e-15	0.000140506	0.000867286
ALDH2	1.11316e-58	0.00172516	6.29938e-26
ALDH3A1	0.746434	0.000199547	0.153317
ALDH3A2	2.72795e-34	1.65913e-16	0.699367
ALDH3B1	1.19076e-33	0.000674671	3.98173e-07
ALDH3B2	0.137349	1.50593e-23	8.08807e-05
ALDH4A1	0.00670654	0.0165113	0.010447
ALDH5A1	2.73559e-65	9.71649e-74	0.0665627
ALDH6A1	0.000512704	3.06528e-15	0.148003
ALDH7A1	0.00693048	1.7859e-10	0.293712
ALDH8A1	1.1396e-15	2.47025e-56	0.589032
ALDH9A1	2.76653e-21	3.56287e-26	0.518258
ALDOA	0.486152	3.20567e-74	9.27771e-16
ALDOB	0.0426076	0.107829	0.448892
ALDOC	0.0850957	9.38441e-19	1.19848e-05
ALG1	1.07442e-13	1.24272e-127	1.40252e-15
ALG10	0.618988	4.04466e-25	1.06488e-05
ALG10B	0.000893406	2.5422e-08	6.53063e-05
ALG11	9.92794e-29	4.59142e-58	0.221502
ALG12	0.161583	2.40865e-15	1.11031e-05
ALG13	4.04582e-44	1.81822e-35	0.000709984
ALG14	1.48808e-24	1.75817e-95	3.47345e-05
ALG1L	9.22759e-10	6.05339e-69	2.4433e-12
ALG1L2	4.53646e-06	3.79989e-54	1.46492e-14
ALG2	0.0133689	4.19972e-13	0.151205
ALG3	0.00158584	1.64977e-57	1.08085e-18
ALG5	2.3829e-19	2.04971e-49	0.0180483
ALG6	0.47953	1.47626e-64	1.20193e-15
ALG8	0.00132537	3.42725e-102	2.64862e-18
ALG9	1.72308e-12	0.145264	0.00171971
ALK	0.172674	0.000109829	0.182274
ALKBH1	0.626371	7.68893e-22	3.1503e-06
ALKBH2	9.89303e-07	1.72469e-15	3.1046e-10
ALKBH3	0.000398645	2.20507e-10	0.760866
ALKBH4	0.00158247	1.28587e-68	1.58589e-10
ALKBH5	8.22936e-11	4.55124e-14	0.906732
ALKBH6	1.84518e-34	3.50581e-18	8.13215e-07
ALKBH7	0.0406383	0.254199	0.360129
ALKBH8	1.03242e-06	4.81909e-23	0.116761
ALLC	0.0387996	0.251314	0.208507
ALMS1	0.278222	0.319838	0.271906
ALMS1P	1.45653e-08	1.98506e-61	0.113315
ALOX12	1.30744e-33	1.91865e-131	0.513058
ALOX12B	0.0254807	0.0214292	0.0322354
ALOX12P2	2.0656e-10	3.07314e-08	5.85022e-07
ALOX15	5.18739e-08	0.625434	1.8331e-06
ALOX15B	0.478728	0.000674036	0.0182536
ALOX15P1	0.000932886	0.860336	0.00055929
ALOX5	0.113196	6.84737e-124	3.36541e-58
ALOX5AP	3.13121e-09	4.03485e-48	6.95945e-53
ALOXE3	0.00211525	8.17408e-08	5.18896e-05
ALPI	0.00610199	0.132007	0.435598
ALPK1	9.7077e-17	2.94036e-67	0.412951
ALPK2	0.0222254	1.23832e-16	2.7403e-05
ALPK3	0.00011122	0.0175423	0.00643663
ALPL	1.25236e-06	1.45049e-05	1.62099e-08
ALPP	0.0902659	2.61375e-16	0.0119052
ALPPL2	2.1737e-05	3.86203e-05	0.318582
ALS2	6.45259e-31	2.03091e-33	0.0271861
ALS2CL	5.80281e-31	2.11638e-182	5.57855e-05
ALS2CR11	0.00020277	9.0068e-25	1.11073e-06
ALS2CR12	0.00419107	6.69792e-47	6.76351e-06
ALS2CR8	2.0665e-13	2.19381e-30	0.156224
ALX1	0.348307	2.27596e-07	0.031698
ALX3	3.26384e-15	0.34974	0.00511462
ALX4	0.107814	0.0671901	0.0726378
ALYREF	0.0241975	3.72923e-63	3.49503e-11
AMACR	3.70254e-64	1.64638e-17	0.0319066
AMBN	0.000397739	0.405482	0.515677
AMBP	0.000108953	0.00222397	0.238802
AMBRA1	9.20468e-11	3.29398e-39	0.0109019
AMD1	9.16181e-08	0.013956	0.00278948
AMDHD1	3.57022e-05	0.426876	0.352614
AMDHD2	1.20391e-13	3.79288e-30	0.000316071
AMELX	0.00465306	0.0438472	0.260716
AMELY	0.103265	0.00385327	0.136847
AMFR	7.15805e-78	1.98865e-45	0.88537
AMH	1.55004e-17	0.00276109	0.0147044
AMHR2	0.731502	0.301236	0.770388
AMICA1	3.53802e-06	9.5281e-77	7.43923e-63
AMIGO1	8.10421e-27	0.0899928	2.35816e-22
AMIGO2	0.00145202	9.09728e-22	0.00131766
AMIGO3	4.30532e-23	1.22771e-40	0.000109413
AMMECR1	0.395498	6.23008e-53	6.58295e-12
AMMECR1L	4.80942e-16	0.598395	2.19191e-09
AMN	2.21323e-17	0.073747	0.000341722
AMN1	0.0105132	0.253269	0.100353
AMOT	2.17267e-51	9.28377e-32	0.0157342
AMOTL1	1.50691e-07	3.52748e-137	3.87702e-74
AMOTL2	0.575014	3.4168e-51	9.11965e-15
AMPD1	0.131069	0.492532	0.0852094
AMPD2	2.91499e-30	1.24262e-81	8.47416e-15
AMPD3	3.23309e-08	0.688848	1.49083e-10
AMPH	3.32497e-14	0.238621	0.0392348
AMT	3.58288e-33	5.43316e-127	0.0568164
AMTN	0.143463	0.011126	0.444158
AMY1A	0.248743	1.77161e-05	0.150214
AMY1B	nan	nan	nan
AMY1C	nan	nan	nan
AMY2A	1.28172e-06	0.0390009	0.158682
AMY2B	9.66378e-38	1.03335e-117	0.0210897
AMZ1	0.312753	0.671097	0.469769
AMZ2	0.00197408	3.06401e-91	8.09591e-16
AMZ2P1	3.30044e-11	4.63881e-33	0.220666
ANAPC1	3.23855e-23	1.06519e-06	7.99022e-12
ANAPC10	1.6533e-12	2.64299e-25	0.882606
ANAPC11	0.0166328	3.25797e-62	1.00528e-10
ANAPC13	1.44561e-08	2.73961e-35	0.0658928
ANAPC16	2.0861e-19	3.29259e-10	0.00017496
ANAPC2	3.84388e-32	4.32139e-78	0.0621287
ANAPC4	2.10752e-24	2.35315e-55	5.71399e-05
ANAPC5	7.853e-16	0.980456	2.57611e-10
ANAPC7	5.64111e-10	7.48079e-12	6.03022e-13
ANG	1.11729e-15	0.000121503	0.413774
ANGEL1	1.12519e-15	7.92376e-31	0.171068
ANGEL2	6.21907e-07	0.0120655	3.88412e-06
ANGPT1	0.200986	5.63891e-133	3.09676e-64
ANGPT2	0.23413	0.438952	0.225968
ANGPT4	1.91205e-46	2.07934e-58	3.96874e-103
ANGPTL1	5.03035e-07	6.42381e-114	1.10603e-22
ANGPTL2	0.000874317	0.938469	0.0397213
ANGPTL3	2.12672e-08	0.0542836	0.0798322
ANGPTL4	0.000449551	0.511802	0.000855984
ANGPTL5	0.799787	8.62997e-66	7.55673e-44
ANGPTL6	0.000833992	0.00207563	0.151877
ANGPTL7	7.03113e-05	9.97255e-46	2.0474e-40
ANK1	6.75285e-08	0.287199	0.0469993
ANK2	0.0200563	1.62495e-10	0.178535
ANK3	8.83711e-59	1.55407e-13	1.20546e-05
ANKAR	2.72088e-13	7.99053e-16	0.182465
ANKDD1A	2.03079e-18	1.16781e-136	3.04477e-05
ANKFN1	0.00197448	1.00583e-07	0.739985
ANKFY1	0.112204	2.48149e-45	4.60423e-08
ANKH	0.202034	1.58792e-11	0.00188469
ANKHD1	1.38119e-28	1.40049e-21	0.00020189
ANKHD1-EIF4EBP3	5.78208e-05	5.38094e-07	0.55583
ANKIB1	0.103019	2.33148e-36	1.03185e-08
ANKK1	0.000213787	1.88761e-09	0.182586
ANKLE1	2.95467e-36	1.01315e-13	0.000176133
ANKLE2	3.82242e-25	4.99023e-06	8.22789e-08
ANKMY1	0.000261498	1.08269e-12	0.794344
ANKMY2	0.784746	6.22692e-08	0.0146227
ANKRA2	6.36144e-21	6.37273e-37	2.2972e-12
ANKRD1	0.753221	2.11552e-34	9.41608e-40
ANKRD10	3.46416e-46	7.74152e-77	0.000309604
ANKRD11	5.8698e-29	5.04991e-138	0.0220896
ANKRD12	0.00438798	3.28833e-07	0.686309
ANKRD13A	0.00187009	3.92396e-13	0.147844
ANKRD13B	3.14828e-29	3.40043e-22	2.288e-07
ANKRD13C	0.209457	1.78572e-12	0.000978954
ANKRD13D	1.18616e-41	1.72834e-91	6.74963e-10
ANKRD16	3.77095e-22	0.057264	1.30415e-10
ANKRD17	2.52396e-05	0.0524474	0.00118671
ANKRD18A	2.60013e-06	2.95379e-15	3.66143e-06
ANKRD18B	0.319617	1.91006e-16	0.0012395
ANKRD18DP	2.48257e-06	0.170512	0.146472
ANKRD19P	6.08073e-78	5.65287e-304	4.61904e-06
ANKRD2	4.15975e-05	1.02272e-33	0.510001
ANKRD20A1	nan	nan	nan
ANKRD20A11P	0.000369398	0.257403	0.695528
ANKRD20A2	nan	nan	nan
ANKRD20A3	0.000376867	2.17066e-13	0.552492
ANKRD20A4	1.24998e-08	2.05431e-30	0.405356
ANKRD20A5P	2.2487e-12	0.00101667	0.134025
ANKRD20A8P	7.01329e-09	9.10273e-05	0.131564
ANKRD20A9P	0.00335368	0.442287	0.383857
ANKRD22	0.89543	5.99527e-56	2.73932e-11
ANKRD23	7.17715e-28	3.67076e-66	7.35598e-13
ANKRD24	5.59722e-08	1.69031e-13	0.0460652
ANKRD26	1.05866e-06	0.0227494	0.00602043
ANKRD26P1	4.61294e-05	0.000277578	0.401114
ANKRD26P3	0.000408269	0.535054	0.0378226
ANKRD27	0.0543457	0.0318583	0.908246
ANKRD28	0.145549	0.00290532	0.754088
ANKRD29	0.000177692	1.26817e-98	1.05325e-58
ANKRD30A	0.00202375	0.256295	0.15763
ANKRD30B	2.84016e-06	0.47288	0.140111
ANKRD30BL	9.40026e-06	0.00239738	0.171005
ANKRD30BP2	0.357745	1.60371e-06	0.0534825
ANKRD31	0.346373	1.49702e-14	0.00433621
ANKRD32	0.00509779	2.48266e-08	0.0093369
ANKRD33	1.3893e-06	3.43399e-08	0.0456677
ANKRD33B	7.71879e-05	1.20478e-36	1.65333e-16
ANKRD34A	1.05079e-28	0.149504	0.00157305
ANKRD34B	4.79415e-05	2.80075e-12	0.000832941
ANKRD34C	0.111493	1.18977e-15	3.5847e-08
ANKRD35	1.3907e-09	2.0432e-16	0.380899
ANKRD36	8.9916e-13	0.000489985	0.0757152
ANKRD36B	1.1046e-16	0.00401733	0.0617669
ANKRD36BP1	0.0459044	0.000362417	0.0869604
ANKRD36BP2	0.000626971	3.88406e-06	0.00094932
ANKRD37	0.592209	0.1575	0.0833592
ANKRD39	0.00254086	7.67897e-86	6.1896e-15
ANKRD40	8.33484e-11	0.0247649	1.55183e-12
ANKRD42	0.000793058	0.792506	0.0165885
ANKRD44	2.94402e-09	1.0371e-76	4.34745e-06
ANKRD45	3.37062e-15	6.3175e-13	0.974172
ANKRD46	9.11079e-31	5.68183e-27	0.149783
ANKRD49	1.18808e-16	0.537159	4.0036e-10
ANKRD5	1.58758e-35	9.59671e-133	5.20569e-12
ANKRD50	1.82666e-10	9.57449e-11	0.680371
ANKRD52	2.78981e-44	2.15239e-06	7.83566e-09
ANKRD53	4.98998e-14	4.79709e-64	0.213598
ANKRD54	0.00354866	0.810021	0.0167781
ANKRD55	2.0238e-07	1.36377e-10	0.256136
ANKRD6	1.21108e-05	0.000767061	0.000369803
ANKRD62P1-PARP4P3	2.21464e-05	0.106398	0.115139
ANKRD63	0.000201562	0.3006	0.0270134
ANKRD65	9.68873e-09	2.719e-31	0.0013185
ANKRD7	0.000578375	2.51e-08	0.00331412
ANKRD9	2.94718e-24	1.00187e-57	0.000159313
ANKS1A	0.587821	6.72853e-97	8.60004e-39
ANKS1B	0.417342	0.0112245	0.546661
ANKS3	1.95094e-34	2.08778e-27	1.84557e-06
ANKS4B	0.530686	4.5319e-12	0.00536312
ANKS6	2.43897e-08	2.43932e-05	0.0159123
ANKUB1	0.00904042	0.00577803	2.05867e-05
ANKZF1	1.22069e-45	1.03124e-111	5.30157e-16
ANLN	0.0637884	6.52463e-52	5.7911e-11
ANO1	0.268818	0.63696	0.751595
ANO10	0.277928	0.307057	0.207233
ANO2	1.18906e-10	2.36914e-101	2.0392e-40
ANO3	0.470951	0.00464937	0.212401
ANO4	0.00208475	0.0556544	0.76056
ANO5	6.32645e-22	0.585924	0.000300889
ANO6	0.486047	5.36541e-76	9.50997e-28
ANO7	6.20158e-15	1.3245e-22	7.36396e-10
ANO8	1.10375e-40	6.56976e-42	3.06762e-07
ANO9	5.56529e-25	0.00663372	2.57929e-08
ANP32A	1.56279e-19	3.1125e-45	0.042164
ANP32A-IT1	0.013722	0.701946	0.199592
ANP32AP1	1.83879e-38	1.16119e-75	0.00721442
ANP32B	0.0113871	4.07416e-06	0.000392336
ANP32C	4.17441e-89	0	0.00637406
ANP32D	2.59013e-134	1.62497e-180	0.000837993
ANP32E	0.00164206	3.54466e-53	1.10615e-09
ANPEP	2.89479e-06	0.000697121	0.889915
ANTXR1	0.325332	0.0433508	0.772353
ANTXR2	1.47625e-06	0.00196605	0.135564
ANTXRL	2.89912e-06	0.00239738	0.0112089
ANXA1	0.00718683	0.725636	0.436255
ANXA10	0.343832	4.62278e-05	0.0987709
ANXA11	5.87576e-29	1.86014e-29	0.694599
ANXA13	8.51191e-08	0.0194445	0.437012
ANXA2	8.51476e-49	4.13729e-28	0.0561698
ANXA2P1	7.15717e-12	1.98241e-64	0.441758
ANXA2P2	5.41705e-20	2.28041e-05	0.0213158
ANXA2P3	8.91934e-146	7.69474e-84	0.0660429
ANXA3	7.5398e-24	9.22339e-52	1.13309e-55
ANXA4	6.72792e-61	7.71193e-16	0.232137
ANXA5	0.270128	1.87324e-14	2.78873e-05
ANXA6	6.34662e-18	4.24888e-155	1.45178e-11
ANXA7	9.83627e-13	1.82665e-55	0.000465857
ANXA8	1.24724e-17	0.0927809	0.000431935
ANXA8L1	nan	nan	nan
ANXA8L2	1.03753e-14	3.9678e-11	2.40232e-12
ANXA9	0.481678	6.05848e-17	0.00122745
AOAH	0.00105408	6.78575e-36	0.0012359
AOC2	3.91985e-34	2.01377e-90	0.296771
AOC3	1.12124e-16	5.99787e-290	1.62246e-127
AOC4	2.6861e-17	1.9497e-157	4.1111e-68
AOX1	1.62902e-14	9.45401e-100	0.00654546
AOX2P	3.52069e-13	3.78587e-27	0.000199105
AP1AR	0.481859	1.48865e-17	3.69781e-05
AP1B1	0.390909	2.2544e-20	0.000256619
AP1B1P1	0.034823	0.0354689	0.145367
AP1G1	0.194142	0.000641863	0.0287365
AP1G2	1.24628e-55	2.03692e-39	8.69995e-10
AP1M1	0.880586	4.90175e-21	1.77708e-05
AP1M2	6.33614e-41	1.27301e-158	4.59278e-16
AP1S1	1.22421e-10	9.77007e-101	1.08123e-15
AP1S2	3.96036e-17	4.92221e-23	4.48755e-25
AP1S3	8.41841e-75	3.47623e-78	0.0110783
AP2A1	2.28006e-33	3.84959e-21	8.18138e-07
AP2A2	6.98375e-23	8.73696e-39	0.276927
AP2B1	0.0435937	2.85503e-17	0.00439493
AP2M1	2.96982e-07	0.747664	0.0244995
AP2S1	0.190636	1.63599e-11	2.06953e-05
AP3B1	1.06749e-05	3.7733e-45	0.000188943
AP3B2	1.92297e-06	0.0149624	0.0984151
AP3D1	1.1599e-18	0.432674	2.273e-09
AP3M1	0.00164648	1.55297e-42	8.4688e-06
AP3M2	3.92436e-24	1.13894e-39	0.00962031
AP3S1	8.93928e-09	3.47093e-20	1.00245e-11
AP3S2	3.45493e-33	2.02777e-95	0.000124267
AP4B1	8.13848e-12	3.53529e-21	6.50771e-09
AP4E1	0.00023215	4.056e-06	0.736435
AP4M1	1.10331e-05	1.94046e-09	1.92366e-06
AP4S1	4.05599e-31	5.38602e-38	0.0383122
AP5B1	0.58134	1.25295e-20	2.33599e-06
APAF1	3.72096e-07	0.00101496	0.0370128
APBA1	0.000347973	1.80359e-12	1.40647e-05
APBA2	2.50937e-21	3.72084e-13	5.78501e-08
APBA3	4.22671e-29	7.94725e-39	2.58583e-08
APBB1	6.68521e-08	1.73208e-209	1.83263e-43
APBB1IP	0.00722505	1.40088e-45	7.97892e-07
APBB2	3.53853e-06	3.71316e-132	1.31628e-21
APBB3	7.01421e-55	2.30901e-227	0.000168039
APC	3.4827e-07	0.0100462	6.78693e-07
APC2	0.304042	4.92093e-10	0.0324049
APCDD1	4.8281e-06	2.89994e-50	0.00165443
APCDD1L	0.255443	6.16858e-10	0.0114962
APCS	6.69607e-05	0.667063	0.27284
APEH	1.43303e-05	1.94776e-62	5.12815e-07
APEX1	0.0352541	1.09619e-48	9.72665e-13
APEX2	0.104902	1.11717e-70	3.15804e-13
APH1A	3.63345e-26	1.51554e-99	5.22729e-11
APH1B	0.0109411	1.08198e-51	1.14875e-20
API5	8.62254e-13	1.4619e-78	3.79691e-07
APIP	0.0180583	1.98945e-40	6.57948e-06
APITD1	4.1106e-11	1.30394e-76	1.59587e-09
APITD1-CORT	0.124608	3.99442e-37	1.07911e-06
APLF	0.0194682	0.00459363	0.00521769
APLN	7.061e-06	0.000152989	1.3497e-18
APLNR	1.02223e-11	0.199988	2.12436e-22
APLP1	0.177194	8.42358e-10	0.0192034
APLP2	1.54464e-90	7.09712e-30	0.000379615
APOA1	0.00692716	0.626225	0.918547
APOA1BP	5.47107e-16	6.80176e-98	2.27903e-14
APOA2	2.53915e-07	0.775449	0.566761
APOA4	2.68871e-05	0.764725	0.178462
APOA5	0.00174092	0.568186	0.762372
APOB	1.56212e-06	0.343038	0.610184
APOBEC1	0.156115	9.40543e-09	0.0211102
APOBEC2	0.000559044	0.025511	0.154742
APOBEC3A	2.1259e-12	2.46604e-102	4.05647e-06
APOBEC3B	0.352036	4.15096e-25	1.15742e-05
APOBEC3C	3.03397e-31	1.13802e-41	0.656035
APOBEC3D	7.9837e-05	0.0227556	1.22352e-05
APOBEC3F	0.407885	4.44726e-19	1.5157e-05
APOBEC3G	7.11384e-08	2.6154e-21	0.0608997
APOBEC3H	0.0022488	0.389639	0.0194984
APOBEC4	1.618e-10	0.583623	5.41141e-07
APOBR	0.000154486	7.34843e-49	2.14402e-36
APOC1	2.53933e-39	2.99771e-06	3.57038e-13
APOC1P1	5.22696e-61	1.32872e-23	2.05012e-15
APOC2	nan	nan	nan
APOC3	0.000556661	0.451672	0.540861
APOC4	nan	nan	nan
APOC4-APOC2	0.000285137	3.24706e-17	0.302282
APOD	9.96209e-08	4.12666e-21	0.0159056
APOE	0.000419724	1.32854e-07	0.875447
APOF	0.00931688	0.0118002	0.248129
APOH	5.01613e-21	0.0107383	0.655306
APOL1	0.304655	8.25139e-06	0.121417
APOL2	3.72539e-07	6.4359e-17	0.0268857
APOL3	0.00149009	4.90331e-110	4.60092e-31
APOL4	4.08411e-37	0.00102558	7.54901e-12
APOL5	0.000709731	0.425865	0.35981
APOL6	3.47762e-18	7.16009e-25	0.592694
APOLD1	0.390198	1.71827e-54	3.6305e-35
APOM	0.0772022	0.0643337	0.521748
APOO	6.14288e-22	1.52699e-84	1.63896e-08
APOOL	6.14977e-12	5.95652e-47	0.000911835
APOPT1	0.00103236	4.09279e-52	9.27616e-08
APP	1.23306e-06	3.1158e-07	0.817935
APPBP2	7.74146e-07	4.28897e-18	0.335038
APPL1	5.06597e-12	2.65126e-09	0.305425
APPL2	2.33789e-10	3.92864e-15	0.28697
APRT	0.699563	4.46361e-50	2.29814e-10
APTX	1.13821e-08	1.81005e-09	4.54768e-08
AQP1	0.186272	5.05604e-44	8.54275e-13
AQP10	0.000206663	9.36963e-57	5.44324e-18
AQP11	2.17578e-16	2.22485e-12	2.3397e-11
AQP12A	0.00234451	0.21888	0.247999
AQP12B	0.00280193	0.274476	0.289974
AQP2	0.00235849	0.126568	0.69448
AQP3	9.23819e-43	1.48894e-34	0.0130091
AQP4	7.29609e-122	2.09837e-10	4.07031e-122
AQP5	6.23854e-15	1.38336e-14	0.0129469
AQP6	0.0104599	4.54275e-07	0.00742153
AQP7	0.288384	1.91147e-06	0.0269207
AQP7P1	6.9489e-11	1.39255e-64	0.165598
AQP7P3	1.3238e-12	6.46456e-69	0.0163116
AQP8	6.96873e-05	2.24261e-36	0.0351507
AQP9	0.00666966	1.23294e-54	1.24581e-14
AQPEP	4.31564e-12	0.354422	0.454132
AQR	0.990079	2.01659e-14	0.00087616
AR	0.0946395	7.02101e-05	0.022617
ARAF	1.00965e-05	5.89189e-09	0.880644
ARAP1	6.72707e-05	9.29307e-89	2.73886e-12
ARAP2	0.000270396	1.95264e-24	2.05326e-17
ARAP3	2.22958e-24	1.05649e-227	1.02296e-47
ARC	0.152245	1.66956e-24	4.25239e-41
ARCN1	0.000222189	3.24921e-84	1.80727e-13
AREG	2.33424e-07	2.49909e-07	0.893486
ARF1	0.953544	7.52787e-61	4.95867e-13
ARF3	9.71996e-29	5.46132e-58	0.00204689
ARF4	0.000111795	6.20446e-90	8.86302e-14
ARF5	0.000464715	2.83022e-42	2.10044e-06
ARF6	1.42676e-41	3.4882e-77	0.000312327
ARFGAP1	1.92587e-45	4.2011e-13	2.76691e-12
ARFGAP2	0.21102	0.015253	0.987357
ARFGAP3	5.14254e-14	0.533758	8.00026e-08
ARFGEF1	0.0241399	4.26214e-29	1.67782e-07
ARFGEF2	9.31688e-06	3.03918e-13	7.35901e-07
ARFIP1	2.45831e-23	1.68336e-88	6.7204e-05
ARFIP2	3.54064e-19	0.000361775	8.42573e-10
ARFRP1	1.98301e-17	6.18668e-06	0.000541328
ARG1	1.36391e-07	2.99646e-54	0.0132431
ARG2	0.340501	1.86713e-16	0.0019658
ARGFX	0.016517	0.400086	0.0223956
ARGFXP2	0.00173942	0.56085	0.106549
ARGLU1	1.16311e-38	5.55553e-218	0.441529
ARHGAP1	0.803987	1.96396e-34	1.11615e-07
ARHGAP10	4.39161e-22	9.45946e-123	0.0870746
ARHGAP11A	0.0367705	1.62587e-47	7.87288e-11
ARHGAP11B	8.77114e-10	2.78097e-08	1.10001e-08
ARHGAP12	0.0787247	4.74409e-20	4.49678e-06
ARHGAP15	0.0675428	4.63386e-14	0.0411984
ARHGAP17	3.34053e-18	2.73708e-130	5.09266e-05
ARHGAP18	4.03807e-24	1.77536e-09	1.60216e-33
ARHGAP19	2.91532e-06	8.15563e-25	0.237004
ARHGAP19-SLIT1	0.0025101	0.0205297	0.105159
ARHGAP20	3.1287e-05	8.98965e-16	0.695641
ARHGAP21	7.15231e-16	2.76066e-77	0.0220178
ARHGAP22	0.0226001	0.00854966	0.0120907
ARHGAP23	0.00485724	8.23997e-88	1.12769e-19
ARHGAP24	8.83755e-06	3.31852e-111	5.41337e-51
ARHGAP25	0.0470777	6.79689e-82	4.40422e-19
ARHGAP26	5.25292e-25	5.2319e-12	0.000261679
ARHGAP27	2.20576e-34	5.44585e-83	0.083819
ARHGAP28	0.00194194	7.44523e-48	4.10043e-06
ARHGAP29	0.00596013	3.61413e-89	5.69989e-18
ARHGAP30	0.853668	9.70074e-77	4.7397e-25
ARHGAP31	3.56054e-31	1.38775e-139	1.03183e-117
ARHGAP32	0.0139578	6.98878e-22	4.84955e-07
ARHGAP33	4.46802e-30	9.53828e-50	5.56752e-05
ARHGAP35	6.70845e-22	3.27918e-10	7.75481e-05
ARHGAP36	0.0535868	0.277306	0.552063
ARHGAP39	0.126903	1.78673e-22	2.33582e-09
ARHGAP4	1.95037e-32	4.2121e-127	0.0231283
ARHGAP40	0.000418447	2.28155e-32	8.88271e-09
ARHGAP42	0.00427975	0.000743063	0.0121339
ARHGAP44	1.95136e-43	2.02393e-37	1.60849e-59
ARHGAP5	2.3882e-12	1.26384e-21	0.0983648
ARHGAP5-AS1	0.108344	7.35633e-18	0.00200355
ARHGAP6	3.22905e-29	2.8591e-293	2.43189e-107
ARHGAP8	4.86009e-08	5.10404e-87	1.07488e-12
ARHGAP9	6.01533e-26	2.56178e-148	0.396474
ARHGDIA	2.09071e-12	8.12292e-36	0.961424
ARHGDIB	2.86552e-16	4.28845e-11	0.229297
ARHGDIG	4.92409e-10	2.04097e-06	0.187213
ARHGEF1	4.86531e-43	3.95788e-152	0.401499
ARHGEF10	5.14639e-30	9.10075e-256	5.94957e-28
ARHGEF10L	2.64062e-12	8.67037e-21	0.0595688
ARHGEF11	2.3469e-14	6.34091e-05	0.00304556
ARHGEF12	0.527985	0.000118048	0.193675
ARHGEF15	1.09301e-05	9.68653e-155	4.8753e-96
ARHGEF16	0.000958282	6.77379e-84	3.81216e-20
ARHGEF17	2.64796e-34	1.05473e-225	1.32713e-09
ARHGEF18	0.00640917	0.0853303	0.00863782
ARHGEF19	0.0581878	3.41826e-56	1.14032e-12
ARHGEF2	1.06328e-11	4.24572e-80	0.000199165
ARHGEF25	6.45817e-26	1.36229e-153	0.110622
ARHGEF26	8.94195e-08	4.04186e-193	6.569e-109
ARHGEF26-AS1	3.96533e-15	7.57554e-09	0.204402
ARHGEF3	2.45041e-10	2.22795e-17	7.29111e-29
ARHGEF33	3.2224e-06	0.0101373	0.0560174
ARHGEF35	0.000110278	2.73697e-58	1.69381e-07
ARHGEF37	0.0858161	9.42874e-49	2.76739e-25
ARHGEF38	0.000372702	3.10719e-33	0.000229116
ARHGEF4	0.553844	6.59209e-11	0.000924421
ARHGEF40	2.67556e-34	1.35618e-185	0.000118713
ARHGEF5	9.40722e-12	8.46533e-50	0.00112598
ARHGEF6	0.00680056	3.41684e-136	2.1599e-46
ARHGEF7	6.62559e-27	7.14545e-126	0.934647
ARHGEF9	0.0140378	3.84605e-05	0.666223
ARID1A	2.80962e-05	6.20203e-09	1.89058e-05
ARID1B	0.347272	1.75235e-05	0.215299
ARID2	2.77281e-08	2.05861e-05	0.0362103
ARID3A	4.38442e-32	7.50668e-05	0.000487776
ARID3B	3.03714e-43	1.02378e-109	0.620134
ARID3C	5.46862e-07	0.0211515	0.00608098
ARID4A	0.0262736	1.51428e-45	1.93347e-07
ARID4B	3.5345e-05	0.00207204	2.47389e-05
ARID5A	1.82058e-07	1.40619e-70	4.52118e-22
ARID5B	0.000735461	4.75909e-21	0.307068
ARIH1	7.19116e-06	0.885605	0.0169832
ARIH2	7.88106e-25	3.80939e-40	0.466837
ARL1	7.79581e-21	1.22569e-101	5.44334e-09
ARL10	1.49408e-14	1.08666e-36	0.0868599
ARL11	6.06796e-24	0.000882822	2.41542e-08
ARL13A	6.42336e-08	0.406366	0.0484427
ARL13B	2.75308e-19	9.06015e-16	1.16152e-33
ARL14	1.27769e-05	0.000249625	0.151529
ARL15	1.51337e-25	4.8656e-11	2.30952e-05
ARL16	6.02354e-23	0.555495	5.47821e-10
ARL17A	3.8182e-19	1.87458e-33	0.000141788
ARL17B	nan	nan	nan
ARL2	0.00635733	5.60904e-21	0.0223447
ARL2-SNX15	5.23841e-06	8.5276e-31	0.0461308
ARL2BP	1.3562e-18	1.75515e-21	0.0108507
ARL3	0.497148	0.896687	0.758425
ARL4A	7.77193e-09	6.88595e-15	0.616017
ARL4C	0.564089	3.58687e-36	2.85294e-07
ARL4D	1.57215e-06	3.41287e-17	0.458864
ARL5A	1.96215e-63	8.16476e-61	0.629462
ARL5B	0.297376	0.0223688	0.0525894
ARL5C	0.00185438	2.38955e-06	0.337769
ARL6	7.14095e-11	0.0169206	6.09151e-12
ARL6IP1	6.55779e-71	6.57908e-138	4.29333e-13
ARL6IP4	1.47203e-07	1.3086e-07	0.361138
ARL6IP5	1.42174e-60	1.77811e-45	0.0678127
ARL6IP6	0.390417	2.124e-17	0.00117536
ARL8A	0.000107603	0.0263341	0.224736
ARL8B	2.41027e-09	0.01857	0.00308519
ARL9	0.263771	4.31154e-24	2.32641e-05
ARMC1	2.1876e-24	5.64463e-89	4.94582e-10
ARMC10	0.690533	7.98091e-56	3.44657e-11
ARMC12	2.803e-24	1.13961e-80	4.6506e-07
ARMC2	0.004252	7.47549e-45	1.2644e-05
ARMC3	3.00046e-06	0.590999	2.35249e-05
ARMC4	1.9788e-07	0.389877	1.13359e-05
ARMC5	0.0077187	1.22464e-10	0.513868
ARMC6	0.680855	6.08222e-13	0.000167774
ARMC7	0.00102888	1.33884e-16	0.0772734
ARMC8	1.24381e-20	4.02122e-45	0.919906
ARMC9	0.537151	1.60562e-08	0.0313427
ARMCX1	1.15746e-07	2.82519e-146	1.10083e-23
ARMCX2	2.92114e-10	2.8034e-09	0.0961351
ARMCX3	6.50972e-11	1.07839e-14	0.133293
ARMCX4	5.74348e-40	3.02311e-164	0.223304
ARMCX5	0.179974	3.43979e-73	2.31204e-14
ARMCX5-GPRASP2	0.838355	7.26246e-15	9.36614e-05
ARMCX6	0.0343873	2.67281e-11	4.18804e-05
ARMS2	7.2189e-05	3.98948e-19	0.86619
ARNT	2.0002e-08	5.65124e-21	0.365343
ARNT2	3.01359e-45	2.1016e-07	0.177274
ARNTL	5.62292e-32	1.34898e-167	0.413994
ARNTL2	0.0303975	5.10185e-26	6.70934e-06
ARPC1A	7.86127e-19	9.34854e-47	1.24343e-05
ARPC1B	0.0497025	2.67277e-17	0.00506746
ARPC2	0.175445	7.66551e-17	1.51644e-06
ARPC3	4.63071e-64	1.39354e-125	9.48511e-06
ARPC4	4.31916e-21	6.09591e-44	0.730259
ARPC4-TTLL3	0.000583484	6.67389e-17	0.191301
ARPC5	5.60234e-27	2.019e-23	0.0491145
ARPC5L	3.28972e-10	0.00476119	2.40025e-12
ARPM1	0.401238	0.0036931	0.555748
ARPP19	4.75556e-33	1.89908e-12	0.000406345
ARPP21	0.00315243	2.12653e-18	0.934033
ARR3	4.61835e-23	1.26883e-33	0.0180586
ARRB1	1.19209e-17	1.46503e-41	2.4413e-50
ARRB2	5.89519e-18	2.40673e-191	1.35577e-28
ARRDC1	1.74911e-24	2.11997e-18	1.74248e-05
ARRDC2	1.19329e-12	1.90894e-108	1.14358e-05
ARRDC3	6.40076e-06	4.55236e-08	0.943438
ARRDC4	0.277109	8.74973e-64	1.48551e-22
ARRDC5	9.39232e-15	0.686718	4.07737e-06
ARSA	9.1614e-28	1.43896e-10	0.000140125
ARSB	4.99395e-08	2.53311e-07	0.155367
ARSD	8.73947e-67	2.44874e-76	0.000812451
ARSE	3.97698e-61	2.79966e-43	2.70262e-06
ARSF	0.428019	3.72318e-23	1.48388e-05
ARSG	0.00457374	0.0217029	0.608388
ARSH	0.120726	1.38073e-24	2.45646e-05
ARSI	0.000357947	0.000354256	0.224413
ARSJ	0.00754138	0.574343	0.13964
ARSK	0.566768	0.93938	0.690529
ART1	0.195943	3.94639e-21	1.03186e-06
ART3	0.000346937	6.3897e-06	0.7591
ART4	6.79332e-05	2.6972e-23	2.27237e-11
ART5	0.911638	0.812277	0.890757
ARTN	1.57021e-09	0.62566	0.00606624
ARV1	8.96702e-16	4.94804e-51	0.00627927
ARVCF	2.09009e-14	2.53238e-30	0.112801
ARX	0.000229604	9.4489e-13	0.0162627
AS3MT	0.306134	0.977468	0.440242
ASAH1	1.04551e-60	2.71935e-13	9.2144e-16
ASAH2	0.611279	7.87746e-40	5.3453e-08
ASAH2B	0.173282	1.67547e-65	9.14496e-17
ASAP1	1.99908e-41	2.66768e-149	0.849668
ASAP1-IT1	0.259699	0.0377853	0.234453
ASAP2	8.04171e-11	1.7019e-08	0.720177
ASAP3	6.62149e-07	1.90025e-35	0.0212832
ASB1	1.97779e-26	1.94244e-13	0.959592
ASB10	5.6543e-05	1.34328e-16	0.000342733
ASB11	0.00453885	0.00977511	0.23679
ASB12	0.358741	8.1102e-18	0.000964081
ASB13	0.00148443	2.5635e-22	0.0395463
ASB14	7.49016e-24	1.04925e-53	0.964267
ASB15	2.71321e-05	3.47962e-27	0.60383
ASB16	2.50658e-22	6.59202e-07	5.35758e-08
ASB17	0.00354902	0.000955687	0.0568082
ASB18	0.000906617	0.0390906	0.0718704
ASB2	3.00044e-06	4.47908e-14	0.4492
ASB3	5.60369e-09	2.41831e-24	0.0495506
ASB4	5.43229e-05	0.00260474	0.34589
ASB5	3.2055e-05	4.59e-22	0.952426
ASB6	4.55774e-20	0.0932722	4.6053e-10
ASB7	1.27479e-13	2.12489e-37	0.0570163
ASB8	6.44233e-13	2.19782e-59	0.0293266
ASB9	1.62486e-10	9.08926e-22	0.0182524
ASB9P1	2.06258e-11	1.19714e-25	0.0556279
ASCC1	0.0163522	2.13322e-17	4.77807e-08
ASCC2	7.37732e-06	4.5821e-17	3.63323e-07
ASCC3	0.231182	3.83118e-35	9.18735e-09
ASCL1	4.01389e-14	7.5434e-07	0.0532971
ASCL2	0.03896	1.68273e-10	0.0196
ASCL3	0.000187768	0.755508	0.0792129
ASCL4	0.00932157	0.701186	0.0958402
ASF1A	9.79498e-29	4.04109e-41	0.658517
ASF1B	0.708147	2.03714e-71	3.45924e-15
ASGR1	0.0121693	0.746329	0.684022
ASGR2	2.46764e-09	0.0370697	0.632276
ASH1L	2.12972e-07	0.0325691	0.00190851
ASH2L	6.21704e-24	6.3669e-19	0.443596
ASIP	2.03423e-07	9.21211e-14	0.00172652
ASL	0.420209	4.62767e-05	0.0192675
ASMT	2.94189e-10	4.39257e-20	0.246505
ASMTL	0.0155089	0.00150406	0.773902
ASMTL-AS1	6.75049e-36	7.2072e-97	7.15585e-05
ASNA1	1.07803e-08	7.70647e-27	0.159145
ASNS	2.73097e-19	0.0300042	7.13325e-06
ASNSD1	3.66567e-11	3.09782e-39	0.0940233
ASPA	1.14151e-08	1.09632e-151	9.18612e-74
ASPDH	9.24564e-13	2.83662e-26	0.00288268
ASPG	0.148489	0.154641	0.220698
ASPH	6.51082e-25	1.21869e-34	3.48562e-05
ASPHD1	0.0232774	1.99545e-27	3.26953e-06
ASPHD2	0.776679	1.40217e-25	2.30785e-05
ASPM	0.000670261	1.876e-41	1.51952e-09
ASPN	0.783533	2.84438e-11	0.00283894
ASPRV1	6.95263e-11	3.17503e-113	1.78905e-10
ASPSCR1	2.06303e-07	5.98545e-05	0.000914914
ASRGL1	3.49502e-14	9.9437e-11	0.227925
ASS1	1.26221e-39	3.21967e-47	3.83415e-05
ASTE1	2.17327e-07	8.89291e-42	0.031374
ASTL	9.68337e-06	1.37679e-21	0.0640604
ASTN1	0.0293206	0.694644	0.672078
ASTN2	0.0121302	4.23772e-06	0.25109
ASUN	2.36563e-06	1.46195e-33	3.81115e-10
ASXL1	1.05899e-37	2.77275e-162	0.0248077
ASXL2	6.35498e-11	5.73176e-27	0.176176
ASXL3	2.05661e-10	0.902679	0.612717
ASZ1	1.64448e-08	0.141337	0.224074
ATAD1	1.42656e-06	8.95924e-42	0.00029165
ATAD2	1.52641e-09	1.72164e-44	4.67209e-13
ATAD2B	5.9016e-23	2.06661e-09	5.5914e-05
ATAD3A	3.14785e-21	1.12371e-08	1.06771e-16
ATAD3B	6.4354e-58	3.55617e-30	2.46057e-12
ATAD3C	0.0026874	1.44794e-17	0.00982448
ATAD5	2.17829e-18	2.91748e-11	3.66594e-07
ATAT1	5.36514e-52	0.199671	5.119e-15
ATCAY	0.000295276	0.127272	0.558902
ATE1	1.48967e-12	3.69664e-18	0.785736
ATF1	1.00508e-18	5.39986e-37	0.455043
ATF2	0.554759	2.36358e-32	2.15086e-08
ATF3	0.732322	9.21337e-25	2.73303e-20
ATF4	1.61376e-40	9.46681e-96	0.236478
ATF5	0.349098	9.57144e-28	1.6788e-05
ATF6	0.000495225	2.62139e-35	0.000351293
ATF6B	5.44326e-06	3.5622e-25	5.82249e-11
ATF7	2.55458e-16	1.15434e-53	0.841496
ATF7IP	0.0222883	1.24386e-10	2.41839e-05
ATF7IP2	0.0015719	0.0570129	0.114771
ATG10	2.13307e-09	1.07349e-42	0.0015779
ATG12	3.12559e-06	0.000137387	2.84037e-05
ATG13	0.780833	1.09242e-26	6.276e-06
ATG14	4.2077e-10	0.484173	5.58303e-08
ATG16L1	2.90439e-31	1.3841e-07	8.31692e-22
ATG16L2	3.42262e-35	1.5883e-197	0.859436
ATG2A	9.07987e-17	3.92267e-50	6.45364e-06
ATG2B	1.38197e-29	1.8015e-104	0.569073
ATG3	0.960876	0.00547256	0.227417
ATG4A	0.00157008	0.000215078	0.606514
ATG4B	2.28625e-45	2.90098e-143	1.32282e-05
ATG4C	2.4246e-08	1.57795e-43	0.0359461
ATG4D	6.23427e-30	0.000114958	1.26081e-05
ATG5	4.53577e-18	4.84994e-41	0.0851408
ATG7	1.00205e-09	1.03277e-05	0.00917233
ATG9A	8.17438e-31	6.60844e-15	7.03151e-08
ATG9B	4.15487e-07	0.000482509	7.20521e-05
ATHL1	7.59539e-27	2.83335e-32	4.1316e-05
ATIC	0.240777	1.42216e-119	2.45528e-29
ATL1	2.59594e-23	1.78787e-13	0.227564
ATL2	9.19417e-08	7.60348e-80	4.53803e-12
ATL3	0.503374	5.3297e-27	1.1202e-05
ATM	5.00178e-14	6.60597e-09	0.0506634
ATMIN	1.23044e-09	2.04985e-99	2.40426e-11
ATN1	4.30439e-34	4.21953e-165	0.0170984
ATOH1	0.0172962	0.0635766	0.397724
ATOH7	1.69156e-07	0.00159724	0.00355303
ATOH8	0.0493035	6.28355e-46	4.81529e-20
ATOX1	3.64575e-05	5.56811e-46	5.49428e-05
ATP10A	0.0107563	6.34103e-19	1.90539e-08
ATP10B	0.459332	1.25393e-18	0.000309671
ATP10D	1.31164e-18	9.14478e-91	0.00988784
ATP11A	3.14539e-11	1.98539e-18	0.206688
ATP11B	2.58527e-07	0.397889	0.03877
ATP11C	3.94632e-13	0.174482	0.000339291
ATP12A	0.327069	0.0591069	0.561432
ATP13A1	2.48022e-26	0.282802	5.92459e-12
ATP13A2	7.21631e-06	1.68767e-11	8.79756e-09
ATP13A3	4.10593e-07	0.150107	9.39229e-05
ATP13A4	0.000643796	1.2387e-16	6.25624e-10
ATP13A5	0.000124762	0.739688	0.422771
ATP1A1	1.11514e-07	3.12191e-06	0.170656
ATP1A1OS	2.30007e-05	6.66586e-05	0.227857
ATP1A2	1.35335e-09	7.48109e-113	2.19935e-46
ATP1A3	0.0301396	0.00110645	0.10097
ATP1A4	4.28079e-12	3.8151e-07	0.0800278
ATP1B1	7.81299e-58	2.12858e-65	7.08706e-08
ATP1B2	1.07234e-05	4.20821e-89	5.75626e-25
ATP1B3	1.34324e-07	5.41482e-66	0.000447978
ATP1B4	4.31696e-06	0.272891	8.09555e-05
ATP2A1	3.27228e-08	1.31985e-31	6.10757e-09
ATP2A2	0.00336869	1.23715e-54	7.8638e-16
ATP2A3	6.43277e-15	0.705255	0.0180622
ATP2B1	0.533324	0.0863412	0.293821
ATP2B2	9.17386e-05	0.0203631	0.534786
ATP2B3	0.0042488	1.24315e-14	0.335535
ATP2B4	0.247707	8.16236e-21	0.000335464
ATP2C1	4.46518e-41	7.46937e-10	0.000189108
ATP2C2	0.000118597	0.00434257	0.477449
ATP4A	0.648484	0.231414	0.461482
ATP4B	0.654169	0.401139	0.0450395
ATP5A1	5.61209e-17	3.49047e-33	0.2323
ATP5B	0.000162885	1.0756e-08	0.000106785
ATP5C1	2.42283e-12	1.61221e-69	7.01857e-08
ATP5D	8.06223e-13	4.3087e-07	0.0113155
ATP5E	3.57869e-142	2.52722e-147	6.60515e-06
ATP5EP2	0.10533	1.94133e-33	7.11405e-06
ATP5F1	2.70789e-23	8.00998e-70	0.00315289
ATP5G1	0.00353564	2.03025e-57	3.90053e-09
ATP5G2	6.17755e-67	1.81704e-108	1.0132e-06
ATP5G3	0.0355668	2.04983e-44	2.01821e-07
ATP5H	1.60682e-61	8.49115e-147	2.0309e-12
ATP5I	1.90178e-05	3.15245e-30	0.00124031
ATP5J	2.51938e-15	1.78871e-49	0.000755001
ATP5J2	2.62972e-86	1.38425e-86	4.15935e-06
ATP5J2-PTCD1	0.0270039	0.00407666	0.407354
ATP5L	7.27807e-65	7.73065e-93	0.00810866
ATP5L2	7.93711e-06	1.10056e-33	0.00235165
ATP5O	5.60249e-48	3.57465e-61	0.136016
ATP5S	3.73194e-09	1.99057e-11	0.984091
ATP5SL	1.09402e-06	1.56956e-17	0.768557
ATP6AP1	0.00018437	6.91338e-08	0.934016
ATP6AP1L	2.8115e-08	3.78725e-07	0.000197221
ATP6AP2	1.09113e-66	3.55741e-108	0.0681275
ATP6V0A1	5.03572e-07	7.68329e-55	0.000110754
ATP6V0A2	3.87729e-16	1.64803e-20	0.0765251
ATP6V0A4	9.38064e-16	4.93582e-21	0.00115562
ATP6V0B	0.00045642	2.02929e-16	0.0775619
ATP6V0C	0.241472	3.67062e-07	0.175936
ATP6V0CP3	2.7592e-26	6.30078e-140	0.770797
ATP6V0D1	1.21239e-10	0.653914	6.90056e-10
ATP6V0D2	9.18804e-08	0.188612	4.80933e-05
ATP6V0E1	5.46529e-12	4.20387e-22	0.508059
ATP6V0E2	1.18394e-14	2.21289e-49	2.63519e-05
ATP6V1A	1.33118e-23	1.13057e-61	0.262847
ATP6V1B1	0.000223326	1.31778e-05	0.364455
ATP6V1B2	8.777e-05	1.0033e-97	1.45878e-13
ATP6V1C1	0.400451	1.45548e-30	1.7318e-07
ATP6V1C2	9.85433e-25	2.86805e-05	0.00638217
ATP6V1D	1.3195e-16	2.45298e-82	0.000265262
ATP6V1E1	0.619003	7.08146e-06	0.0145665
ATP6V1E2	0.161017	2.14725e-46	1.35909e-08
ATP6V1F	1.29709e-33	5.7682e-63	0.259383
ATP6V1G1	8.39511e-29	1.73258e-60	0.00522587
ATP6V1G2	1.05806e-12	6.89055e-59	0.612102
ATP6V1G2-DDX39B	0.00574524	5.76707e-13	0.466953
ATP6V1G3	0.964997	0.00355499	0.238314
ATP6V1H	4.76364e-09	4.15013e-28	0.121211
ATP7A	0.0019119	3.5693e-14	0.0506892
ATP7B	0.0301029	0.0489082	0.161806
ATP8A1	0.000115478	0.0016947	0.000692457
ATP8A2	1.63102e-10	0.723603	0.00752469
ATP8B1	0.249294	4.14174e-31	5.95659e-06
ATP8B2	6.10059e-41	7.84594e-121	0.171315
ATP8B3	7.26877e-12	0.000948987	0.00545565
ATP8B4	3.10655e-14	4.19993e-14	0.0292563
ATP8B5P	4.00109e-33	1.49612e-216	6.97005e-07
ATP9A	1.19374e-37	8.83982e-68	0.000155181
ATP9B	0.5115	3.00039e-19	0.000480688
ATPAF1	7.5344e-10	1.28941e-80	7.34962e-09
ATPAF1-AS1	8.6108e-06	0.557618	0.000876423
ATPAF2	0.0151203	1.98904e-20	1.66596e-07
ATPBD4	2.63493e-05	1.67615e-39	8.65177e-05
ATPIF1	3.26009e-09	3.39538e-37	0.00317996
ATR	5.80761e-19	0.0178084	4.3178e-07
ATRIP	2.05305e-05	0.312717	1.93341e-06
ATRN	2.68062e-12	1.72384e-36	0.0227653
ATRNL1	0.123243	0.115864	0.414792
ATRX	0.112526	0.535875	0.165914
ATXN1	0.0076465	3.72586e-12	0.291817
ATXN10	3.44908e-08	3.79088e-36	0.00618261
ATXN1L	3.21353e-05	9.41083e-16	1.04497e-12
ATXN2	2.74757e-14	6.72265e-25	0.0770928
ATXN2L	1.1024e-61	1.57334e-82	3.75853e-18
ATXN3	8.07745e-05	1.126e-18	0.158636
ATXN3L	0.0718925	0.321338	0.322947
ATXN7	7.92042e-07	2.78144e-25	0.370626
ATXN7L1	0.000297256	1.22474e-23	0.0796294
ATXN7L2	8.50589e-30	1.87984e-62	2.63387e-05
ATXN7L3	6.53863e-29	1.39905e-07	2.02047e-16
ATXN7L3B	2.10942e-39	7.96283e-64	0.00369619
ATXN8OS	0.0488756	0.22273	0.0554376
AUH	2.60884e-10	0.000113542	0.93692
AUP1	6.5724e-31	0.263552	1.88465e-16
AURKA	0.0769038	8.16669e-56	1.27014e-10
AURKAIP1	0.313116	9.48058e-41	4.18481e-10
AURKAPS1	1.47126e-19	0.619776	7.76039e-12
AURKB	0.000518974	1.08979e-48	3.71708e-12
AURKC	2.92499e-18	5.22671e-81	0.201194
AUTS2	2.42851e-09	0.00137664	0.00582813
AVEN	6.74968e-13	4.80653e-12	4.63821e-15
AVIL	2.50268e-11	7.53241e-07	0.0504672
AVL9	1.41427e-09	1.92291e-53	2.76379e-15
AVP	0.119746	0.00015085	0.062865
AVPI1	1.68596e-07	0.776981	0.00706481
AVPR1A	0.21891	0.0364993	0.317295
AVPR1B	0.000889859	2.68501e-05	0.0398043
AVPR2	0.00281353	1.07188e-19	8.59543e-15
AWAT1	0.00276273	0.0635802	0.308857
AWAT2	0.000210304	1.31371e-05	6.49573e-25
AXDND1	0.00087742	0.488268	0.397737
AXIN1	1.19545e-22	1.11084e-08	1.65956e-12
AXIN2	1.68428e-12	4.4072e-82	0.000103106
AXL	6.24609e-05	6.78512e-24	6.87933e-14
AZGP1	1.12091e-11	3.65259e-11	0.0400565
AZGP1P1	1.09276e-05	0.299639	0.441057
AZI1	3.43576e-19	0.121141	8.94371e-10
AZI2	5.89302e-12	2.10079e-129	2.61697e-12
AZIN1	3.51222e-23	1.01039e-82	4.5569e-08
AZU1	0.00022248	3.11175e-26	0.880713
B2M	3.76811e-23	0.20692	8.18594e-13
B3GALNT1	0.000427429	8.4438e-33	1.524e-21
B3GALNT2	4.16172e-11	1.7676e-47	5.29097e-18
B3GALT1	0.11366	0.803564	0.771952
B3GALT2	0.145788	0.309076	0.927568
B3GALT4	3.98259e-24	7.85968e-25	0.114269
B3GALT5	0.000139033	0.0017531	0.232349
B3GALT6	0.00899969	3.72802e-41	5.87393e-06
B3GALTL	0.0448039	1.63337e-06	0.300954
B3GAT1	2.60514e-12	2.40573e-06	0.000346248
B3GAT2	0.000192027	0.493574	0.14958
B3GAT3	1.44255e-23	4.87107e-06	3.74588e-13
B3GNT1	2.99286e-09	2.34277e-18	2.77771e-22
B3GNT2	5.38619e-87	4.6223e-21	1.61118e-18
B3GNT3	3.09021e-08	4.17029e-70	2.40564e-13
B3GNT4	5.10642e-05	9.90898e-35	9.69477e-08
B3GNT5	4.026e-08	1.05078e-09	0.759766
B3GNT6	0.0249662	2.79319e-20	0.000212677
B3GNT7	7.35983e-42	1.39247e-14	0.332044
B3GNT8	1.52277e-10	0.000900083	0.00600707
B3GNT9	0.00259787	0.515849	0.0382573
B3GNTL1	2.92329e-27	5.82199e-06	2.39147e-18
B4GALNT1	5.81126e-24	5.06559e-07	0.000636001
B4GALNT2	4.68297e-14	1.65463e-08	0.0351487
B4GALNT3	0.00656557	2.94386e-27	0.000139336
B4GALNT4	1.40957e-10	1.08779e-28	3.15201e-07
B4GALT1	5.37055e-06	1.2076e-54	5.93442e-07
B4GALT2	1.06957e-07	9.16181e-58	1.55646e-21
B4GALT3	1.49358e-20	7.0075e-25	1.1067e-18
B4GALT4	6.0531e-14	8.83769e-18	8.73219e-08
B4GALT5	0.540582	4.59396e-09	0.0309729
B4GALT6	0.433514	0.000140925	0.0835029
B4GALT7	0.0062789	4.65409e-47	6.99261e-15
B7H6	3.89026e-15	2.80361e-44	0.896404
B9D1	0.0102021	7.33271e-10	0.503538
B9D2	4.11642e-18	9.86845e-14	0.000158245
BAALC	0.94544	0.575923	0.804977
BAAT	8.25419e-11	7.17854e-12	0.0292321
BABAM1	0.770361	1.87999e-20	4.98608e-05
BACE1	0.0345029	3.60856e-52	1.01266e-08
BACE1-AS	9.79547e-07	1.19516e-20	0.945986
BACE2	0.116541	1.34442e-30	9.30366e-07
BACH1	0.156388	3.11678e-06	0.2812
BACH2	3.38612e-10	3.34439e-84	0.000543977
BAD	8.07022e-05	9.86182e-16	0.178724
BAG1	8.56986e-16	2.75737e-09	0.741218
BAG2	2.16184e-11	0.701666	0.00011753
BAG3	0.131575	0.00220659	0.00433689
BAG4	5.83838e-23	1.80193e-28	0.00865164
BAG5	1.01029e-28	1.95913e-22	0.0586565
BAG6	1.12088e-05	3.03458e-21	1.32015e-07
BAGE	0.905144	3.47891e-06	0.0643127
BAGE2	nan	nan	nan
BAGE3	nan	nan	nan
BAGE4	nan	nan	nan
BAGE5	nan	nan	nan
BAHCC1	7.29378e-13	2.51353e-07	0.0393707
BAHD1	0.134008	5.96945e-09	0.129047
BAI1	4.4123e-21	0.0142544	0.122258
BAI2	9.41734e-06	5.58421e-10	9.84242e-06
BAI3	2.44318e-12	2.43164e-96	8.97372e-06
BAIAP2	0.00536772	8.93409e-21	0.0246101
BAIAP2L1	0.0014569	5.265e-42	2.4146e-10
BAIAP2L2	2.8957e-33	5.69025e-06	0.000848704
BAIAP3	0.014171	0.00162327	0.151959
BAK1	0.621504	2.90329e-72	7.76207e-15
BAMBI	1.37006e-10	0.0160503	0.033772
BANF1	1.02814e-05	3.93286e-74	1.60943e-10
BANF2	0.0163439	0.000215899	0.0551111
BANK1	5.24665e-51	1.08958e-09	2.56848e-08
BANP	1.26781e-24	2.6866e-07	5.42013e-12
BAP1	4.41223e-46	2.62827e-102	0.149489
BARD1	1.5656e-09	1.30387e-11	1.15508e-07
BARHL1	0.000759362	1.42734e-05	0.00996154
BARHL2	7.31679e-05	0.394549	0.559422
BARX1	0.574942	7.84516e-14	0.0026074
BARX2	0.000177665	1.8432e-13	0.00402627
BASP1	4.50506e-12	1.99085e-07	0.00017505
BASP1P1	4.6264e-11	0.03803	0.000872754
BATF	0.546087	6.78718e-37	1.69424e-08
BATF2	0.00215647	9.80712e-17	0.0567908
BATF3	6.22914e-07	2.87004e-10	0.173847
BAX	1.52264e-06	0.104057	8.16114e-06
BAZ1A	2.78421e-05	1.39809e-06	0.000131712
BAZ1B	0.27847	3.35379e-34	1.35416e-08
BAZ2A	5.262e-28	3.66068e-71	0.00118541
BAZ2B	1.71772e-06	3.42713e-07	0.215767
BBC3	8.9074e-10	1.26324e-16	3.3539e-09
BBIP1	0.949502	0.0089253	0.289977
BBOX1	0.000375623	2.3857e-05	0.143628
BBS1	0.619605	0.00030924	0.0497733
BBS10	0.588566	0.0582376	0.12559
BBS12	1.69238e-13	3.32046e-09	0.00117407
BBS2	0.0039463	2.40449e-10	0.779655
BBS4	8.98992e-05	7.36943e-16	0.526937
BBS5	1.55151e-13	1.16464e-77	0.158898
BBS7	3.10795e-06	7.74725e-16	0.558015
BBS9	0.372586	0.0249391	0.0948697
BBX	0.252729	0.0431871	0.871351
BCAM	1.87092e-35	6.93898e-10	0.278455
BCAN	1.11432e-09	1.1558e-10	0.00176804
BCAP29	2.8462e-18	0.0036349	0.00854325
BCAP31	1.49586e-23	1.39639e-81	2.05248e-07
BCAR1	5.82516e-10	1.10973e-18	0.0479724
BCAR3	3.28778e-12	1.81943e-13	0.912316
BCAR4	0.00939884	0.000295105	0.143634
BCAS1	0.00544625	1.41311e-12	0.0084017
BCAS2	1.71406e-09	2.66426e-58	0.00245848
BCAS3	0.899684	1.69732e-13	0.000234125
BCAS4	2.17037e-27	1.47671e-74	1.5696e-09
BCAT1	0.0542176	0.0013789	0.0850774
BCAT2	0.0994157	0.676122	0.0782212
BCCIP	0.46723	4.37008e-59	5.69009e-12
BCDIN3D	5.90631e-30	1.17462e-93	0.00222438
BCHE	0.136879	2.33509e-37	2.37471e-14
BCKDHA	2.91813e-05	4.36233e-20	0.198199
BCKDHB	0.500491	2.30366e-08	0.0372412
BCKDK	4.43337e-07	6.85529e-29	2.75711e-12
BCL10	8.87856e-23	4.02985e-63	0.00148939
BCL11A	2.47759e-15	5.8031e-38	0.000239343
BCL11B	0.0059843	0.0151478	0.0050144
BCL2	0.000338135	0.409901	0.508778
BCL2A1	0.00046784	3.63638e-63	5.31811e-16
BCL2L1	0.235729	0.578093	0.555511
BCL2L10	0.000511044	7.2771e-12	0.00388923
BCL2L11	2.78022e-05	5.02762e-21	3.91004e-10
BCL2L12	4.24241e-19	1.85951e-33	7.21829e-16
BCL2L13	1.8714e-28	1.87776e-62	0.0424624
BCL2L14	7.18397e-11	1.2132e-31	6.20414e-05
BCL2L15	0.00785209	9.69977e-48	6.85896e-10
BCL2L2	6.00136e-12	2.7341e-190	1.54655e-27
BCL2L2-PABPN1	6.67192e-05	0.0172419	0.000302239
BCL3	1.18459e-06	3.6876e-36	0.572846
BCL6	7.11917e-27	3.39311e-176	0.00304434
BCL6B	0.000371785	4.33349e-86	6.03185e-63
BCL7A	0.000829482	1.69537e-37	6.42725e-05
BCL7B	6.58411e-05	0.677882	0.00325002
BCL7C	1.48953e-09	1.4102e-57	2.04207e-06
BCL9	0.516042	3.70236e-81	6.19378e-17
BCL9L	4.05731e-18	0.028009	3.41191e-06
BCLAF1	1.38158e-09	2.83903e-08	0.145523
BCMO1	2.18547e-19	3.38804e-37	1.92916e-06
BCO2	1.56485e-05	5.45589e-62	4.92962e-05
BCOR	0.298486	7.39655e-10	0.00147278
BCORL1	2.37162e-09	0.0022849	6.96621e-07
BCORP1	1.86314e-10	5.19764e-43	0.0962374
BCR	8.54262e-08	1.03322e-06	5.25942e-06
BCRP2	4.75731e-05	8.76618e-11	0.471146
BCRP3	3.72658e-11	4.45093e-88	0.00122439
BCS1L	1.41166e-24	7.03644e-26	5.59333e-22
BCYRN1	0.00307526	3.88271e-09	0.00939177
BDAG1	0.0118308	1.31207e-16	0.176257
BDH1	0.139681	8.51752e-43	4.05441e-11
BDH2	0.588692	8.64501e-63	1.42985e-17
BDKRB1	0.0791233	0.00308146	0.296564
BDKRB2	1.06567e-08	4.18264e-26	0.0120716
BDNF	1.84002e-26	3.76043e-11	2.10922e-22
BDNF-AS1	0.00224074	0.00294843	0.621666
BDP1	0.000515472	0.107701	0.244146
BEAN1	1.69977e-08	1.29621e-32	7.53787e-08
BECN1	1.09227e-24	3.74266e-90	8.55479e-07
BEGAIN	8.74204e-17	1.00823e-48	0.60243
BEND2	0.000628733	7.97054e-53	3.45842e-11
BEND3	9.58876e-05	3.73547e-72	4.58732e-11
BEND4	1.50866e-07	2.98861e-25	0.953062
BEND5	0.89323	0.066196	0.372506
BEND6	3.79486e-06	0.0829214	0.376601
BEND7	4.04795e-13	2.93176e-95	0.000370943
BEST1	3.5569e-25	3.53993e-196	8.22424e-15
BEST2	8.15512e-08	4.36348e-05	0.145904
BEST3	0.00165366	0.130223	0.205725
BEST4	0.00240873	4.95678e-10	0.000392395
BET1	3.54397e-11	4.80067e-72	2.6813e-10
BET1L	4.55915e-07	6.78488e-13	4.97e-08
BET3L	0.00356601	3.54441e-19	1.76054e-16
BEX1	0.042206	0.373798	0.550781
BEX2	3.61568e-05	1.40511e-06	0.870506
BEX4	2.9381e-27	5.64261e-10	3.38966e-14
BEX5	0.531053	3.39609e-39	5.08925e-13
BFAR	2.53984e-05	4.58645e-30	0.00222336
BFSP1	7.82895e-06	3.72564e-08	0.818399
BFSP2	0.0076029	1.13074e-26	0.000639092
BGLAP	2.38411e-11	1.38496e-13	0.00175272
BGN	1.38362e-12	8.52028e-13	0.00151657
BHLHA15	0.0109752	3.37837e-21	2.73804e-05
BHLHA9	0.0109678	8.58353e-07	0.00250602
BHLHB9	0.923768	2.94917e-13	0.000474434
BHLHE22	5.59978e-08	4.03814e-25	0.000470596
BHLHE23	0.014137	1.02704e-06	0.0871668
BHLHE40	0.126135	0.0278369	0.52966
BHLHE41	4.15529e-05	6.85138e-06	3.11272e-11
BHMT	1.52315e-05	0.30683	0.652363
BHMT2	3.70209e-22	4.6065e-14	4.83618e-05
BICC1	4.77488e-07	0.00102669	0.0547738
BICD1	1.89092e-10	0.239605	8.23845e-06
BICD2	2.53867e-10	2.31853e-102	3.7828e-09
BID	0.307443	1.04375e-20	0.000435993
BIK	1.71086e-06	1.71064e-50	1.47242e-08
BIN1	3.27927e-15	0.311105	5.79682e-05
BIN2	5.70745e-14	5.47019e-127	7.51728e-09
BIN3	1.20909e-10	7.36514e-18	0.833221
BIRC2	0.208342	0.0384962	0.054219
BIRC3	0.414469	0.000771588	0.0552435
BIRC5	0.0942503	6.4093e-68	1.61901e-14
BIRC6	6.54585e-06	0.0425323	0.0037323
BIRC7	0.0623299	0.00400298	0.977232
BIRC8	4.33368e-48	3.14201e-84	2.60419e-07
BIVM	3.06777e-12	7.21984e-55	0.104087
BIVM-ERCC5	0.125763	0.00366841	0.670402
BK250D10.8	2.47293e-05	1.03203e-16	5.69648e-06
BLCAP	0.189119	0.0159564	0.121713
BLID	0.00391463	0.194044	0.41984
BLK	0.0276873	0.513753	0.0474995
BLM	4.14396e-07	2.33135e-43	3.93691e-12
BLMH	1.78659e-14	1.29177e-05	0.217361
BLNK	1.32402e-05	4.52806e-54	2.10611e-06
BLOC1S1	1.1502e-09	7.47715e-20	0.199658
BLOC1S1-RDH5	0.00121968	9.94042e-10	0.628187
BLOC1S2	1.3969e-09	2.69843e-17	0.644785
BLOC1S3	0.00041094	2.72925e-25	0.0098408
BLVRA	1.32055e-28	1.49492e-49	0.0113648
BLVRB	0.064238	4.20776e-06	0.291314
BLZF1	2.41352e-05	1.61841e-71	4.84723e-10
BMF	0.0783649	1.39427e-34	4.08838e-10
BMI1	0.0157054	0.0645845	0.465627
BMP1	5.20543e-13	1.15042e-47	0.031875
BMP10	2.25178e-06	4.8407e-38	0.128891
BMP15	0.00127844	1.20693e-07	1.27576e-13
BMP2	7.20159e-25	6.78313e-09	1.64838e-28
BMP2K	5.15059e-07	1.0775e-05	0.273304
BMP3	5.36269e-110	1.82573e-25	0.63022
BMP4	0.0436308	0.00652486	0.623917
BMP5	0.75965	2.60296e-10	0.000879524
BMP6	0.521663	0.00824242	0.406389
BMP7	0.0832705	0.00990123	0.195038
BMP8A	2.29587e-46	3.70627e-10	4.60025e-07
BMP8B	1.98842e-10	1.8185e-15	3.80869e-08
BMPER	1.0955e-10	3.35026e-146	6.70106e-25
BMPR1A	9.51521e-06	0.765143	0.00328647
BMPR1B	2.01725e-16	0.00427569	0.823823
BMPR2	0.00515402	1.0317e-71	2.30154e-38
BMS1	3.36737e-15	2.08697e-10	8.99893e-15
BMS1P1	nan	nan	nan
BMS1P4	7.50751e-41	2.356e-63	5.25256e-07
BMS1P5	nan	nan	nan
BMX	2.18111e-06	1.67276e-06	0.399999
BNC1	0.748878	0.978228	0.916651
BNC2	1.294e-12	1.29476e-45	0.365449
BNIP1	0.590397	1.48493e-30	2.64262e-06
BNIP2	0.568447	9.04758e-64	8.34631e-15
BNIP3	4.44504e-08	2.90922e-34	2.31184e-12
BNIP3L	1.63618e-16	2.89849e-11	0.0654979
BNIPL	3.82951e-08	5.54808e-05	0.458177
BOC	1.51054e-09	2.78782e-59	0.234886
BOD1	1.69862e-16	0.0341943	1.08138e-05
BOD1L	9.45581e-05	1.38615e-09	0.672691
BOD1P	8.7534e-30	5.51046e-75	7.75666e-06
BOK	7.73e-05	0.000996443	0.716845
BOK-AS1	0.160135	0.289469	0.837766
BOLA1	0.00813798	1.7385e-63	5.63107e-11
BOLA2	nan	nan	nan
BOLA2B	nan	nan	nan
BOLA3	0.221061	1.18435e-62	6.15436e-12
BOLA3-AS1	0.0027818	1.63451e-09	0.338043
BOLL	0.000942422	6.47882e-05	0.0492143
BOP1	2.67454e-07	1.14345e-34	2.27746e-12
BORA	1.79598e-06	3.11498e-36	3.0525e-11
BPESC1	0.00469618	2.59392e-06	0.0492188
BPGM	2.33792e-22	1.25464e-44	0.00749853
BPHL	2.60289e-05	1.97617e-93	2.86927e-16
BPI	0.000375821	3.73383e-26	0.697178
BPIFA1	0.962746	4.88778e-06	0.0677718
BPIFA2	0.196662	5.3055e-06	0.0661705
BPIFA3	6.49106e-05	8.85042e-09	0.10089
BPIFA4P	0.0269785	2.05727e-05	0.0530853
BPIFB1	0.0200767	0.0089564	0.795211
BPIFB2	0.0498688	0.000518804	0.174302
BPIFB3	0.000567069	0.0335093	0.129176
BPIFB4	0.00457542	0.0906995	0.495161
BPIFB6	0.678843	2.30399e-05	0.0951496
BPIFC	0.00228292	0.0811373	0.00489868
BPNT1	4.21498e-47	1.06872e-136	3.74716e-14
BPTF	0.0176066	0.00202437	0.00373501
BPY2	nan	nan	nan
BPY2B	nan	nan	nan
BPY2C	nan	nan	nan
BRAF	2.66884e-10	0.663935	0.000320801
BRAP	0.0817227	1.2886e-59	4.85565e-11
BRAT1	2.22196e-18	4.5994e-08	2.75518e-11
BRCA1	0.25176	2.51034e-49	5.98899e-11
BRCA2	0.0356571	2.5371e-17	7.43764e-05
BRCC3	5.50786e-34	5.00847e-141	3.31581e-17
BRD1	3.4544e-24	1.97043e-24	0.0144644
BRD2	4.6338e-28	1.40435e-34	0.0639751
BRD3	0.113563	0.00046481	0.516729
BRD4	4.37111e-31	2.5213e-73	0.149813
BRD7	0.0612877	1.71104e-20	0.00206011
BRD7P3	0.0963176	0.0833826	0.217105
BRD8	4.16321e-25	9.01429e-17	1.24887e-09
BRD9	1.90659e-35	3.15712e-06	5.22337e-09
BRDT	0.00933563	1.62192e-12	0.00407066
BRE	0.773564	3.54464e-12	0.00303769
BREA2	7.49794e-18	3.10554e-48	0.000575188
BRF1	1.07915e-20	0.0230045	5.83718e-06
BRF2	0.00670097	5.4024e-18	0.00523068
BRI3	0.0281719	9.19108e-06	0.000530221
BRI3BP	3.61935e-11	7.17911e-87	3.69088e-14
BRIP1	0.0114689	4.22183e-62	1.95041e-14
BRIX1	0.601597	8.57184e-76	5.20557e-16
BRK1	6.35148e-25	1.25095e-22	0.369789
BRMS1	0.861277	4.63412e-52	7.6949e-12
BRMS1L	0.256665	8.55425e-11	0.00476992
BROX	1.22536e-10	3.6652e-66	6.98311e-08
BRP44	1.4188e-30	4.92765e-60	2.9217e-05
BRP44L	0.0292759	0.00423027	0.0173938
BRPF1	1.38136e-14	4.65342e-50	0.968514
BRPF3	0.0213385	2.89589e-40	2.41492e-10
BRS3	0.071422	0.717129	0.6714
BRSK1	4.4479e-11	0.00216166	8.96683e-05
BRSK2	1.34223e-28	0.241175	0.00948831
BRWD1	1.05343e-20	2.60512e-08	0.0253769
BRWD1-IT2	0.950196	1.69989e-21	6.66711e-05
BRWD3	2.47784e-26	7.33831e-06	0.000234789
BSCL2	4.35421e-29	3.73968e-52	0.137382
BSDC1	0.530966	8.88244e-16	0.00158797
BSG	1.68502e-24	3.33852e-48	0.000443473
BSN	9.52869e-09	0.0191467	0.351177
BSN-AS2	0.00684377	4.37034e-05	0.00153833
BSND	0.00417418	0.163885	0.310507
BSPH1	0.104036	0.0126827	0.501845
BSPRY	7.56779e-12	5.689e-83	1.15079e-11
BST1	0.200526	4.33319e-27	4.21301e-08
BST2	0.031193	7.16336e-17	0.0114413
BSX	0.0542962	0.517732	0.578715
BTAF1	7.70107e-39	1.19703e-135	0.00189964
BTBD1	1.72733e-06	3.91889e-14	0.531091
BTBD10	0.257605	8.78394e-22	0.000283981
BTBD11	0.0492701	8.83397e-15	0.000528869
BTBD16	3.78236e-07	0.941747	0.0203215
BTBD17	1.71895e-05	0.137196	0.310444
BTBD18	0.280038	0.165276	0.31867
BTBD19	2.88857e-42	2.99013e-230	0.0410746
BTBD2	1.63875e-05	1.84086e-06	2.44764e-07
BTBD3	0.867935	0.000274802	0.110373
BTBD6	0.0535266	1.62637e-16	6.82095e-06
BTBD7	0.927161	0.000895221	0.180181
BTBD8	0.714843	1.50075e-06	0.0512046
BTBD9	2.07035e-40	2.26717e-35	0.658212
BTC	4.34798e-34	1.53075e-24	0.522491
BTD	1.27709e-79	7.42202e-41	1.35908e-08
BTF3	1.31141e-85	1.16948e-114	8.88203e-06
BTF3L4	8.99479e-32	1.32309e-93	1.28475e-08
BTF3P11	4.07177e-45	7.60776e-250	0.0315276
BTG1	0.582452	3.51997e-19	9.1469e-05
BTG2	1.84489e-05	4.98816e-14	7.2901e-20
BTG3	0.00186489	4.98972e-09	0.406103
BTG4	0.960617	1.2848e-05	0.00527372
BTK	0.0033803	9.43971e-72	3.30477e-39
BTLA	0.605198	2.93342e-12	0.00692192
BTN1A1	0.00950392	0.00114827	0.0341628
BTN2A1	1.99496e-32	9.89489e-151	0.443966
BTN2A2	0.00857753	1.1042e-17	0.125798
BTN2A3P	1.82957e-22	3.19921e-98	0.000961093
BTN3A1	0.000518735	1.46934e-25	0.145017
BTN3A2	0.419404	1.50838e-07	0.000265447
BTN3A3	0.9462	1.98212e-38	5.29001e-16
BTNL2	0.000126173	4.73569e-05	0.511161
BTNL3	1.20713e-05	9.71572e-37	0.16152
BTNL8	6.77488e-07	2.00596e-36	0.024707
BTNL9	1.48083e-19	6.96787e-166	2.73997e-81
BTRC	0.964348	7.38155e-15	0.000304538
BUB1	0.396821	6.96932e-64	2.13791e-13
BUB1B	0.000119739	9.97633e-55	3.5363e-14
BUB3	4.04144e-10	1.69798e-60	1.04023e-20
BUD13	0.00711527	0.0606123	0.0204922
BUD31	7.08519e-11	4.30774e-42	1.68911e-05
BVES	1.75021e-17	2.54882e-107	4.10142e-05
BVES-AS1	2.44549e-06	6.16341e-08	0.430738
BYSL	0.153578	5.09155e-42	2.55784e-10
BZRAP1	5.3547e-19	8.73646e-71	0.516345
BZW1	0.0809168	8.15411e-67	3.00776e-12
BZW2	0.888347	8.76364e-95	4.49747e-20
C10orf10	0.000144987	4.41176e-69	8.35864e-27
C10orf103	1.03862e-19	1.10249e-68	0.0367761
C10orf105	1.07623e-23	1.5491e-167	9.12691e-06
C10orf107	4.01116e-11	0.457733	5.70126e-06
C10orf108	0.455095	1.20632e-10	0.00433325
C10orf11	3.70548e-45	3.05836e-10	4.85108e-07
C10orf111	0.0409393	0.00244481	0.149837
C10orf113	0.0599514	0.163488	0.227638
C10orf114	1.64502e-07	0.711794	0.0110403
C10orf116	3.80083e-17	1.4051e-98	3.67184e-79
C10orf118	0.0667717	3.4157e-07	0.176519
C10orf12	0.00323497	1.26554e-08	6.27317e-05
C10orf120	0.0107137	0.0226195	0.0205479
C10orf122	0.0274997	0.254812	0.329356
C10orf125	5.78663e-07	0.291982	0.00136932
C10orf128	6.01862e-08	4.77803e-57	2.05608e-47
C10orf129	0.267486	0.434487	0.537741
C10orf131	2.88677e-13	4.95122e-31	0.22684
C10orf136	0.429196	0.0905981	0.291218
C10orf137	2.34271e-31	4.33941e-08	1.10382e-10
C10orf140	0.0651467	2.7447e-08	7.17849e-05
C10orf2	0.0281589	2.63155e-52	2.9126e-15
C10orf25	2.61848e-05	8.65232e-42	8.78002e-37
C10orf26	0.0164938	0.00602219	0.000378451
C10orf27	4.56038e-07	4.05331e-11	0.00632779
C10orf28	1.07794e-18	4.13779e-22	0.0139392
C10orf32	1.07863e-44	0.121894	1.16838e-29
C10orf32-AS3MT	0.202159	0.000893725	0.880653
C10orf35	2.03826e-13	2.33106e-105	1.92809e-15
C10orf40	0.0664017	0.051233	0.336599
C10orf46	6.06149e-11	0.216242	5.27195e-06
C10orf47	0.00297482	0.827744	0.111129
C10orf53	0.233272	3.31089e-07	2.32625e-06
C10orf54	1.20952e-08	2.31317e-248	3.27642e-82
C10orf55	6.84275e-06	6.55746e-06	7.12866e-06
C10orf58	3.91104e-18	5.59678e-123	1.75183e-14
C10orf62	4.73042e-10	3.07376e-38	0.0688514
C10orf67	2.44907e-17	7.43316e-127	3.47601e-146
C10orf68	1.77724e-13	0.000658442	0.0265901
C10orf71	0.00018805	0.0884925	0.0887193
C10orf76	0.297807	2.14237e-18	0.000788273
C10orf81	0.524443	1.27564e-12	0.00641225
C10orf82	0.000213067	0.0466148	0.157573
C10orf88	0.000242193	4.00757e-23	5.1252e-14
C10orf90	1.79072e-05	0.000124839	0.0586595
C10orf91	0.73869	3.76968e-11	0.00637632
C10orf95	0.000132384	0.144967	0.00189097
C10orf96	0.0118157	8.81654e-05	0.152314
C10orf99	0.000249391	0.218862	0.506176
C11orf1	6.95457e-30	2.83503e-72	4.57333e-06
C11orf10	0.00930613	9.12857e-52	1.20124e-14
C11orf16	0.906882	2.00385e-07	0.0005363
C11orf2	0.0192827	4.36008e-07	0.615506
C11orf20	0.000670656	1.92532e-21	0.213412
C11orf21	3.95601e-14	5.11453e-135	7.61514e-16
C11orf24	1.34099e-16	1.61877e-21	1.10394e-16
C11orf30	6.01064e-14	1.84304e-48	0.0368004
C11orf31	0.640993	3.87335e-28	1.71962e-06
C11orf34	0.0131927	0.658758	0.319687
C11orf35	1.32746e-31	2.11148e-122	0.000806346
C11orf36	0.000824245	0.0847048	0.217921
C11orf40	0.239944	0.635654	0.652484
C11orf41	0.00143354	0.000257151	0.0755871
C11orf42	1.13731e-05	1.89185e-20	0.547392
C11orf45	1.11472e-06	0.72342	1.6671e-05
C11orf46	5.15526e-25	2.61027e-66	0.025886
C11orf48	0.0468721	1.92919e-55	3.29757e-14
C11orf49	1.63227e-12	3.1998e-47	0.000689579
C11orf51	7.94515e-29	9.32649e-34	0.982315
C11orf52	nan	nan	nan
C11orf53	0.0103817	0.00103864	0.218361
C11orf54	2.83284e-36	2.10208e-37	0.526466
C11orf57	8.06497e-16	1.5015e-76	6.34293e-06
C11orf58	7.97584e-26	2.00589e-39	0.523036
C11orf61	8.87598e-29	1.21633e-73	0.0379584
C11orf63	2.84439e-06	3.29891e-09	1.96502e-09
C11orf65	6.15177e-06	5.34278e-43	0.000219077
C11orf67	0.019828	7.24225e-24	2.46585e-11
C11orf68	4.70158e-11	2.04388e-07	0.0313131
C11orf70	1.08781e-05	0.000629642	0.0133061
C11orf71	5.05774e-08	2.69939e-13	0.132733
C11orf73	3.05481e-07	0.000189518	1.99068e-08
C11orf74	1.06787e-08	3.86258e-09	0.0733932
C11orf75	0.00151813	9.04382e-44	6.41271e-06
C11orf80	7.98653e-07	1.02773e-74	8.33908e-20
C11orf82	4.12127e-27	3.12176e-50	0.000603011
C11orf83	0.000723645	5.19512e-74	1.52832e-12
C11orf84	5.28766e-09	3.40288e-07	1.80458e-10
C11orf85	0.441259	8.16175e-09	0.0104826
C11orf86	0.107949	5.27371e-06	0.0682568
C11orf87	0.0376204	1.3463e-08	0.45512
C11orf88	4.4378e-08	7.28589e-05	5.99071e-16
C11orf9	0.519465	3.30008e-41	8.3296e-12
C11orf91	0.000185771	4.39204e-45	6.33966e-08
C11orf92	1.83205e-06	0.0581733	0.254983
C11orf93	0.00942756	0.0362227	0.236366
C11orf94	0.000410726	0.0233665	0.040112
C11orf95	1.4886e-06	1.68804e-17	0.722679
C11orf96	1.33235e-06	4.45617e-69	2.98844e-33
C12orf10	0.0392724	6.54646e-28	0.00014433
C12orf12	2.9349e-06	1.77067e-13	0.0607524
C12orf23	0.0979537	5.60092e-68	1.28059e-12
C12orf26	0.0144767	8.83314e-07	0.658331
C12orf29	2.37659e-11	1.58643e-33	0.0194829
C12orf32	1.26129e-34	6.02206e-165	1.81216e-23
C12orf33	5.45548e-09	3.54767e-08	0.210646
C12orf34	3.08049e-07	0.000159843	0.0161121
C12orf35	1.23188e-12	1.67084e-05	0.0466424
C12orf36	0.0849359	6.11173e-06	0.0693186
C12orf37	0.0730637	1.24515e-05	0.00274244
C12orf39	0.912765	0.00509151	0.267685
C12orf4	0.0527188	2.15811e-18	0.00912303
C12orf40	0.00255684	0.963528	0.194396
C12orf42	0.00183504	4.00995e-23	1.6939e-07
C12orf43	3.95467e-06	4.29319e-15	0.787962
C12orf44	0.126439	6.44131e-33	6.75241e-06
C12orf45	0.0248116	2.48128e-98	2.63099e-18
C12orf47	2.56126e-23	3.63218e-56	0.0204423
C12orf49	6.13013e-48	9.42379e-06	2.66069e-13
C12orf5	7.71308e-05	6.5591e-12	0.984524
C12orf50	3.9707e-05	5.0834e-12	0.406716
C12orf51	4.9444e-34	2.12623e-40	0.00519849
C12orf52	3.81054e-09	4.59993e-113	1.33455e-15
C12orf53	1.61062e-17	2.2662e-29	0.117887
C12orf54	0.000104479	2.62961e-05	0.740738
C12orf56	0.484021	2.30427e-21	0.000112952
C12orf57	0.173432	0.918496	0.485685
C12orf59	3.85309e-16	5.95699e-06	0.000395226
C12orf60	0.0256611	7.10189e-05	0.880734
C12orf61	6.56331e-05	1.38557e-09	0.186221
C12orf65	2.00212e-12	9.20604e-81	1.67427e-09
C12orf66	0.000375906	7.34381e-83	3.78927e-14
C12orf68	0.0638512	0.104278	0.680681
C12orf69	0.485198	3.6144e-38	9.62306e-10
C12orf70	9.10666e-15	0.012007	1.39053e-06
C12orf71	1.78387e-09	5.76532e-62	0.0792912
C12orf73	0.000597343	2.72065e-20	7.79088e-08
C12orf74	6.68266e-05	5.75937e-15	0.0475247
C12orf75	0.00314212	1.12801e-08	0.0949888
C12orf76	7.36878e-06	0.0117224	0.00160029
C12orf77	0.22927	0.0361056	0.261624
C13orf15	4.10222e-07	5.84282e-190	3.2663e-158
C13orf33	5.6173e-05	6.90289e-28	0.79932
C13orf35	0.00143532	0.00454298	0.226772
C14orf1	1.15388e-12	1.50701e-26	0.351653
C14orf101	1.0129e-05	0.000397436	0.000113855
C14orf102	0.00292909	0.0192397	0.00950025
C14orf105	0.0425763	3.44916e-11	0.00713584
C14orf109	0.0109864	1.39746e-12	0.236208
C14orf118	4.2324e-20	1.91533e-23	0.0225681
C14orf119	1.01839e-05	3.81197e-51	2.33428e-06
C14orf126	1.61207e-66	1.02869e-65	0.512175
C14orf129	3.97831e-44	6.07165e-92	1.63873e-07
C14orf132	0.0584068	5.17219e-160	1.01749e-120
C14orf133	0.000112716	5.61099e-10	3.96645e-09
C14orf135	0.000344383	0.669488	0.0225153
C14orf142	9.25551e-25	1.03757e-39	0.168003
C14orf149	1.03725e-47	2.06809e-106	3.41313e-05
C14orf159	0.949841	1.04393e-29	7.50325e-08
C14orf162	0.0174186	0.00103715	0.0976944
C14orf165	0.165731	0.00300003	0.149061
C14orf166	0.0250096	2.37048e-69	2.98709e-12
C14orf166B	0.219001	2.85999e-20	0.00016845
C14orf167	2.86145e-23	6.70322e-49	0.0217861
C14orf169	4.03998e-22	2.04617e-130	6.46895e-11
C14orf176	9.3598e-12	0.448049	0.00578094
C14orf177	0.0173441	5.83421e-05	0.0622753
C14orf178	0.000791212	1.32961e-25	0.0733364
C14orf180	1.56407e-10	1.44252e-37	0.326658
C14orf182	1.33661e-07	4.31072e-06	3.16023e-10
C14orf183	7.9378e-10	0.00033217	0.0743099
C14orf2	0.00521758	4.25265e-44	1.09298e-06
C14orf21	0.123989	1.28637e-13	8.34445e-05
C14orf23	0.00244587	0.0691025	0.14933
C14orf28	8.45662e-07	1.20893e-42	0.170338
C14orf37	0.296896	4.89504e-15	0.000381831
C14orf38	4.46011e-05	1.36504e-31	0.442472
C14orf39	0.0861263	4.47288e-12	0.0012431
C14orf43	2.89659e-07	2.7873e-104	1.11637e-12
C14orf45	7.57392e-06	0.00349767	0.00153018
C14orf49	6.28555e-18	2.42627e-185	1.52964e-20
C14orf55	6.35353e-26	6.07065e-78	0.163529
C14orf64	3.09821e-13	9.0012e-14	0.222393
C14orf79	0.950688	1.72618e-22	2.47866e-06
C14orf80	0.00372303	1.95771e-06	0.000179256
C14orf93	1.28948e-05	3.5658e-05	1.47099e-08
C15orf17	2.1711e-49	6.14122e-221	0.00541846
C15orf2	1.66015e-07	4.95479e-17	0.359151
C15orf23	0.0259646	4.10515e-39	2.83712e-10
C15orf24	1.04042e-09	1.25131e-26	0.156377
C15orf26	0.0680261	6.51257e-25	6.22127e-12
C15orf27	9.03899e-12	1.70324e-100	6.64362e-06
C15orf29	1.09882e-14	0.00014599	0.0553962
C15orf32	0.123444	0.260119	0.10621
C15orf33	3.78425e-06	0.000883443	0.0864534
C15orf34	0.0600447	0.00260972	0.933535
C15orf37	0.358002	7.37514e-58	2.66859e-14
C15orf38	1.96605e-46	9.71012e-41	0.0112404
C15orf38-AP3S2	3.2771e-17	2.11708e-26	0.248369
C15orf39	8.94822e-06	0.742582	0.00126954
C15orf40	0.736823	9.57518e-09	0.00387728
C15orf41	0.000211467	7.44437e-17	3.01692e-09
C15orf42	2.03262e-10	1.58585e-35	2.41774e-12
C15orf43	0.0012095	2.55544e-08	0.544719
C15orf44	0.00139446	1.61608e-74	1.267e-11
C15orf48	0.0133864	7.1358e-31	6.35407e-06
C15orf5	0.0944431	0.348638	0.345279
C15orf50	0.0013944	0.00120295	0.0288958
C15orf52	1.71211e-16	4.99365e-140	7.42471e-09
C15orf53	0.0637614	0.772571	0.0328256
C15orf54	0.0989702	0.0455606	0.37608
C15orf55	0.000192661	0.902115	0.0988248
C15orf56	2.55001e-17	1.58653e-42	0.114247
C15orf57	2.2483e-11	2.83132e-11	0.509145
C15orf58	3.136e-18	2.65603e-77	1.31815e-06
C15orf59	0.0691934	1.11408e-20	3.02309e-08
C15orf60	1.04492e-09	0.362372	0.013508
C15orf61	0.00320689	0.275886	0.184544
C15orf62	2.34852e-34	2.8361e-05	3.65941e-07
C15orf63	1.78806e-14	1.43196e-84	0.070109
C16orf11	5.47031e-05	2.48885e-15	0.00180338
C16orf13	5.60628e-09	2.50486e-27	5.16962e-12
C16orf3	1.91423e-05	0.258727	0.025352
C16orf42	0.62389	8.70422e-29	3.396e-08
C16orf45	1.91456e-10	1.69872e-34	0.201
C16orf46	0.865206	0.0165288	0.327351
C16orf48	3.56222e-07	2.96871e-43	0.0323573
C16orf5	3.08791e-10	0.0121507	0.0456053
C16orf52	5.82095e-19	5.51844e-97	0.169823
C16orf53	8.64965e-08	7.54784e-16	8.50322e-12
C16orf54	1.53789e-43	5.19188e-07	2.29359e-09
C16orf55	0.00608241	4.76807e-05	0.540199
C16orf57	1.22067e-06	7.89378e-39	1.69183e-16
C16orf58	2.56566e-05	8.80579e-27	7.57941e-10
C16orf59	0.000551621	4.75601e-79	5.18215e-20
C16orf62	0.0824131	1.5036e-24	0.000342619
C16orf7	9.84321e-25	6.96797e-39	2.23815e-08
C16orf70	2.12875e-17	0.19377	4.39114e-15
C16orf71	2.98736e-06	0.693356	2.64259e-07
C16orf72	0.000927646	0.679887	0.0217821
C16orf73	0.000265077	4.64268e-05	0.0836118
C16orf74	0.475936	7.09284e-13	0.00301641
C16orf78	0.138451	4.2387e-44	5.71869e-25
C16orf79	7.77057e-38	1.25347e-147	6.84503e-05
C16orf80	8.58131e-08	3.5072e-29	0.454892
C16orf82	3.67842e-06	1.75856e-38	0.238871
C16orf86	1.98946e-13	3.94791e-150	1.62171e-17
C16orf87	0.000899022	1.10281e-45	1.77131e-15
C16orf88	0.00151111	4.26226e-87	1.6712e-30
C16orf89	2.10407e-102	4.49418e-21	0.943659
C16orf90	0.115114	1.99042e-06	0.513667
C16orf91	8.7722e-08	1.61997e-78	1.98608e-10
C16orf92	0.0186847	2.40056e-09	0.306088
[truncated: 21,369 more rows]

## Sheet: FoldChange Results
Gene Name	Normal-NAT(Fold Change)	Normal-Tumor(Fold Change)	NAT-Tumor(Fold Change)
1/2-SBSRNA4	0.707936	0.113596	2.63971
A1BG	0.453704	0.330578	0.456761
A1BG-AS1	0.634874	0.56266	0.174207
A1CF	2.01348	2.32866	0.209807
A2LD1	0.228046	0.932065	2.0311
A2M	0.902415	2.59246	1.52246
A2ML1	2.09596	2.61846	0.321108
A2MP1	1.94358	1.82261	0.0927113
A4GALT	1.04213	0.886323	0.233628
A4GNT	0.892596	0.494822	0.851097
AA06	3.19115	1.23998	1.36377
AAA1	2.38783	3.96231	0.730641
AAAS	0.886049	0.319389	1.47207
AACS	0.0880796	0.909298	3.36787
AACSP1	0.318344	1.26688	1.99262
AADAC	2.16981	0.946314	1.19718
AADACL2	0.427543	0.769147	0.847189
AADACL3	2.43401	0.540537	2.17087
AADACL4	2.23386	1.91364	0.22322
AADAT	0.544149	0.413353	0.396628
AAGAB	0.0691017	0.570955	3.04658
AAK1	0.604169	0.484501	0.318453
AAMP	0.0689565	0.440945	2.67684
AANAT	2.74101	1.33938	1.03314
AARS	0.537534	0.176056	1.61032
AARS2	0.402157	0.405525	0.0120346
AARSD1	0.532501	0.30852	0.787421
AASDH	0.122456	0.130935	0.0965841
AASDHPPT	0.435168	0.974339	1.16285
AASS	1.88032	1.92886	0.0367641
AATF	0.0565306	0.722542	3.67598
AATK	0.401569	2.00679	2.32117
AATK-AS1	1.96738	0.551937	1.8337
ABAT	0.0469826	0.272853	2.53792
ABCA1	0.218684	0.757885	1.79313
ABCA10	2.44603	3.4316	0.488439
ABCA11P	0.660049	0.26447	1.31947
ABCA12	0.141331	5.67279	5.32691
ABCA13	0.194038	1.07019	2.46345
ABCA17P	1.11886	0.252802	2.14595
ABCA2	0.960685	0.523835	0.874952
ABCA3	0.793896	1.14722	0.531119
ABCA4	0.203611	4.0565	4.31635
ABCA5	1.06414	0.98993	0.104289
ABCA6	1.94448	2.93725	0.595079
ABCA7	1.77988	1.02705	0.793274
ABCA8	0.478114	3.17304	2.73044
ABCA9	2.42727	3.83923	0.661482
ABCB1	0.379595	0.997269	1.39352
ABCB10	0.114592	0.22057	0.944729
ABCB11	0.315628	1.31962	2.06383
ABCB4	0.0402721	2.34329	5.86261
ABCB5	0.123549	0.500696	2.01885
ABCB6	1.66303	0.36649	2.18197
ABCB7	0.312867	0.0142831	4.45317
ABCB8	0.435636	0.0492965	3.14357
ABCB9	0.240459	1.19684	2.31537
ABCC1	0.268741	0.124502	1.11004
ABCC10	0.781174	0.0427296	4.19233
ABCC11	1.55401	1.24584	0.318877
ABCC12	0.0888929	1.10281	3.63297
ABCC13	0.184252	1.65175	3.16425
ABCC2	2.21057	2.75827	0.319348
ABCC3	0.864527	1.80335	1.06069
ABCC4	0.519683	0.612284	0.236567
ABCC5	1.13541	0.254105	2.15972
ABCC6	0.665321	0.197202	1.75438
ABCC6P1	0.202793	0.385527	0.92682
ABCC6P2	0.973322	1.17891	0.27647
ABCC8	4.82382	4.68664	0.041624
ABCC9	0.0534796	0.770073	3.84793
ABCD1	0.302768	0.161569	0.906064
ABCD2	0.917149	0.94809	0.047868
ABCD3	0.558765	0.655208	0.229712
ABCD4	0.789502	0.717029	0.138911
ABCE1	0.110766	0.629295	2.50622
ABCF1	0.299097	0.254866	0.230871
ABCF2	0.324368	0.421456	0.37775
ABCF3	0.365843	0.0601327	2.605
ABCG1	0.478539	0.741134	0.631097
ABCG2	1.31069	0.57008	1.20109
ABCG4	1.59802	1.12178	0.510498
ABCG5	0.988509	0.437286	1.17668
ABCG8	1.64035	0.950085	0.787876
ABHD1	0.63179	0.519366	0.282695
ABHD10	0.345521	0.644016	0.898321
ABHD11	0.301729	1.27229	2.07611
ABHD11-AS1	1.29474	1.78092	0.459964
ABHD12	0.0938514	0.707612	2.91451
ABHD12B	0.321174	0.404871	0.334104
ABHD13	0.370649	0.102634	1.85254
ABHD14A	0.769128	0.941652	0.29197
ABHD14A-ACY1	0.241122	0.0841241	1.51917
ABHD14B	0.377478	0.319509	0.240536
ABHD15	0.221776	0.481801	1.11933
ABHD16A	0.234029	0.0910023	1.36271
ABHD16B	0.612681	0.257751	1.24916
ABHD2	0.938674	0.726326	0.370008
ABHD3	0.420176	0.325701	0.367444
ABHD4	0.457747	0.10664	2.1018
ABHD5	0.338564	0.345515	0.0293172
ABHD6	0.457206	0.661567	0.533045
ABHD8	0.0150196	0.161726	3.42863
ABI1	0.0208831	0.144441	2.79008
ABI2	0.0844447	0.298947	1.82381
ABI3	0.10512	0.715143	2.7662
ABI3BP	0.375527	2.64513	2.81635
ABL1	0.81296	0.643217	0.337877
ABL2	0.523634	0.00595392	6.45857
ABLIM1	0.355595	0.375539	0.0787301
ABLIM2	1.3443	0.992241	0.438098
ABLIM3	0.759768	2.06164	1.44016
ABO	0.293719	0.0542917	2.43563
ABP1	1.17013	6.27846	2.42374
ABR	0.519504	0.702222	0.434792
ABRA	2.33931	2.03751	0.199276
ABT1	0.440769	0.92962	1.07662
ABTB1	0.949664	1.57965	0.734114
ABTB2	1.1199	0.00126061	9.79503
ACAA1	0.244556	0.439869	0.846908
ACAA2	0.49967	0.0414748	3.59067
ACACA	0.443671	0.502559	0.179802
ACACB	0.758087	1.92813	1.34677
ACAD10	0.290461	0.288251	0.0110194
ACAD11	1.55634	1.43598	0.11612
ACAD8	0.949675	0.438171	1.11594
ACAD9	0.133061	0.172164	0.3717
ACADL	0.163779	2.81657	4.10412
ACADM	0.66412	0.722868	0.122288
ACADS	0.303288	0.188822	0.683661
ACADSB	0.682325	0.466933	0.547244
ACADVL	1.48656	1.16311	0.354
ACAN	1.58236	0.0123463	7.00186
ACAP1	1.94689	1.38096	0.495495
ACAP2	0.0779337	0.110668	0.505923
ACAP3	2.20735	1.17252	0.912709
ACAT1	0.363633	0.00791135	5.52241
ACAT2	0.101396	0.0919469	0.14113
ACBD3	0.397403	1.00727	1.34177
ACBD4	0.558623	0.36907	0.597979
ACBD5	0.642329	0.878995	0.452542
ACBD6	0.165567	0.627741	1.92276
ACBD7	0.582125	1.70484	1.55024
ACCN1	0.732422	0.560928	0.38486
ACCN2	0.860451	0.59706	0.527218
ACCN3	2.76528	1.65541	0.74024
ACCN4	2.37057	1.52543	0.636013
ACCN5	1.50224	2.05635	0.45297
ACCS	1.82735	1.44696	0.336728
ACCSL	2.00443	1.73995	0.204146
ACD	0.723802	0.427626	0.759244
ACE	0.66903	0.930527	0.475978
ACE2	0.293957	2.07517	2.81955
ACER1	2.18358	1.88735	0.210328
ACER2	0.124857	0.517217	2.05049
ACER3	0.0501957	0.42149	3.06986
ACHE	1.63823	0.990364	0.726108
ACIN1	0.798873	0.354871	1.17067
ACLY	0.0337378	0.654976	4.27901
ACMSD	0.457947	3.18396	2.79757
ACN9	0.345989	1.48313	2.09984
ACO1	0.312501	0.569302	0.865336
ACO2	0.563857	0.557043	0.0175394
ACOT1	0.489195	0.252847	0.952146
ACOT11	0.189816	1.34715	2.82724
ACOT12	3.27659	0.255592	3.68028
ACOT13	0.620961	1.133	0.867567
ACOT2	0.307023	0.00415718	6.2066
ACOT4	1.32418	1.45493	0.135855
ACOT6	0.0148648	0.197369	3.73092
ACOT7	0.325936	0.646378	0.98779
ACOT8	0.0370087	0.409417	3.46763
ACOT9	0.635299	0.612398	0.052968
ACOX1	0.420673	0.675895	0.6841
ACOX2	0.262949	0.422451	0.683998
ACOX3	0.0179834	0.19278	3.42222
ACOXL	0.91859	0.849304	0.113139
ACP1	0.0512275	0.678757	3.7279
ACP2	0.254772	0.617821	1.27798
ACP5	1.36518	0.271505	2.33004
ACP6	0.389992	0.907905	1.2191
ACPL2	0.417973	0.142355	1.55392
ACPP	0.449882	0.591169	0.394024
ACPT	1.02849	0.546923	0.911124
ACR	2.41285	3.69765	0.61587
ACRBP	1.43433	1.63199	0.186258
ACRC	2.64862	1.56162	0.762197
ACRV1	1.33243	1.7086	0.358749
ACSBG1	0.186367	1.53792	3.04476
ACSBG2	0.580854	0.0775412	2.90514
ACSF2	0.343548	0.396864	0.208132
ACSF3	0.0664441	0.146008	1.13583
ACSL1	1.03516	1.71788	0.73077
ACSL3	0.114494	0.604247	2.39986
ACSL4	0.520776	0.278131	0.9049
ACSL5	0.29289	1.17502	2.00425
ACSL6	0.59034	0.388761	0.602664
ACSM1	0.700709	0.212943	1.71835
ACSM2A	0.343233	1.82192	2.4082
ACSM2B	0.62428	1.30691	1.0659
ACSM3	0.834974	1.2079	0.5327
ACSM4	2.92385	1.0945	1.41759
ACSM5	1.01216	2.00037	0.982831
ACSS1	0.26108	0.427225	0.710508
ACSS2	0.263954	0.749443	1.50553
ACSS3	0.297637	1.07737	1.85589
ACTA1	3.22913	3.21869	0.00467114
ACTA2	1.36586	1.54509	0.177881
ACTB	0.260039	0.307806	0.243293
ACTBL2	1.02204	2.85585	1.48246
ACTC1	3.27064	3.30129	0.0134572
ACTG1	0.0527265	0.513799	3.2846
ACTG2	1.76273	2.83358	0.684818
ACTL10	0.106084	1.26275	3.57329
ACTL6A	0.128708	1.23034	3.25689
ACTL6B	1.93278	1.66534	0.214859
ACTL7A	3.19419	2.38912	0.418973
ACTL7B	1.80898	1.47169	0.297701
ACTL8	2.34166	5.90348	1.33403
ACTL9	2.66575	0.676996	1.97732
ACTN1	0.923603	0.596993	0.629558
ACTN2	2.06535	4.62869	1.16422
ACTN3	0.391632	0.293886	0.414243
ACTN4	0.245907	0.0487511	2.3346
ACTR10	0.238966	0.378402	0.663112
ACTR1A	0.057541	0.209041	1.86113
ACTR1B	0.317364	0.196718	0.69001
ACTR2	0.835376	1.04534	0.323467
ACTR3	0.613411	1.11621	0.863682
ACTR3B	0.767633	0.188613	2.02499
ACTR3BP2	2.05384	0.596473	1.7838
ACTR3BP5	6.30714	4.43195	0.509045
ACTR3C	0.56277	1.01957	0.85735
ACTR5	0.909489	0.0040697	7.80399
ACTR6	0.313092	0.6076	0.956536
ACTR8	0.0437946	0.269367	2.62075
ACTRT1	2.87975	0.401324	2.8431
ACTRT2	3.31507	1.15211	1.52476
ACVR1	0.202909	0.710286	1.80756
ACVR1B	0.44743	0.436149	0.0368399
ACVR1C	0.0773607	1.10708	3.83901
ACVR2A	0.379428	0.288623	0.394636
ACVR2B	0.442884	0.338118	0.389404
ACVRL1	0.690764	3.09552	2.16392
ACY1	0.452216	1.23578	1.45034
ACY3	0.83715	3.89417	2.21776
ACYP1	1.46011	0.831897	0.8116
ACYP2	0.311119	0.078652	1.98391
ADA	1.61777	0.564953	1.5178
ADAD1	2.48037	1.30805	0.923138
ADAD2	1.17634	0.348012	1.7571
ADAL	0.0754791	0.037682	1.0022
ADAM1	0.812437	0.656788	0.306829
ADAM10	0.77424	0.716994	0.11082
ADAM11	2.77843	1.34143	1.05051
ADAM12	1.09563	2.13544	0.962766
ADAM15	0.779677	0.317102	1.29793
ADAM17	0.0433307	0.179387	2.04962
ADAM18	3.16398	1.18604	1.41559
ADAM19	1.75672	0.798278	1.13792
ADAM2	2.49895	3.05161	0.288248
ADAM20	1.96102	0.279673	2.80979
ADAM21	1.36569	0.224962	2.60188
ADAM21P1	1.7957	0.380514	2.23853
ADAM22	0.385762	0.191206	1.01258
ADAM23	0.623638	0.411097	0.60123
ADAM28	0.820221	1.63037	0.991113
ADAM29	0.608819	1.60986	1.40285
ADAM30	2.40767	0.361718	2.7347
ADAM32	2.36698	0.484591	2.28821
ADAM33	3.67913	4.53607	0.30208
ADAM3A	3.97765	0.536693	2.88975
ADAM5P	2.23707	1.24088	0.850245
ADAM6	5.33858	3.35202	0.671424
ADAM7	2.36368	1.13226	1.06183
ADAM8	2.20281	0.0804339	4.7754
ADAM9	0.259159	0.440615	0.765682
ADAMDEC1	0.453219	2.90267	2.6791
ADAMTS1	1.04573	3.20415	1.61543
ADAMTS10	2.69579	2.40448	0.16498
ADAMTS12	1.50574	0.342727	2.13534
ADAMTS13	1.75185	1.05395	0.733068
ADAMTS14	2.80585	0.00729209	8.58789
ADAMTS15	1.5074	2.84301	0.915353
ADAMTS16	0.519581	2.03764	1.97148
ADAMTS17	1.25345	1.6344	0.382856
ADAMTS18	0.333858	2.30123	2.7851
ADAMTS19	0.858161	1.79424	1.06405
ADAMTS2	2.47924	1.54625	0.681127
ADAMTS20	1.7966	2.78132	0.6305
ADAMTS3	1.41188	0.796463	0.825939
ADAMTS4	2.26875	3.3352	0.555878
ADAMTS5	0.768186	0.127082	2.59569
ADAMTS6	2.2648	1.26868	0.836055
ADAMTS7	1.81543	1.59275	0.188798
ADAMTS8	1.38766	4.67489	1.75228
ADAMTS9	2.16545	2.71149	0.324419
ADAMTS9-AS2	1.18457	2.61745	1.1438
ADAMTSL1	0.132458	0.581285	2.13371
ADAMTSL2	1.48987	1.86623	0.324942
ADAMTSL3	0.592232	2.74093	2.21043
ADAMTSL4	0.650751	2.33843	1.84536
ADAMTSL5	1.18295	0.452483	1.38646
ADAP1	0.128501	0.466388	1.85975
ADAP2	0.329522	0.0326455	3.33542
ADAR	0.0647248	0.650741	3.32969
ADARB1	1.13533	2.75495	1.27891
ADARB2	1.07397	2.32137	1.11202
ADARB2-AS1	0.675132	0.719884	0.0925952
ADAT1	0.0583291	0.697447	3.5798
ADAT2	1.8943	1.30934	0.532825
ADAT3	0.943191	0.564851	0.739681
ADC	0.500044	0.854789	0.773514
ADCK1	0.481097	0.0976904	2.30004
ADCK2	0.603883	0.798058	0.402225
ADCK3	0.120337	0.230856	0.939915
ADCK4	0.372495	0.0229281	4.02203
ADCK5	1.58009	0.216147	2.86992
ADCY1	0.0459928	0.41292	3.16638
ADCY10	2.16438	0.872857	1.31014
ADCY2	0.419146	0.334787	0.324207
ADCY3	1.13089	1.05928	0.0943719
ADCY4	2.12038	3.77416	0.831838
ADCY5	1.63214	1.31996	0.306265
ADCY6	0.864393	0.817351	0.0807318
ADCY7	0.355279	0.530296	0.577846
ADCY8	2.22278	0.899273	1.30553
ADCY9	0.318684	0.673206	1.07892
ADCYAP1	1.10606	1.10812	0.00268804
ADCYAP1R1	0.597204	2.53618	2.08636
ADD1	0.163065	0.722918	2.14838
ADD2	0.163426	0.473846	1.53578
ADD3	0.376429	0.400461	0.0892856
ADGB	0.0583906	1.89398	5.01954
ADH1A	0.906582	3.53413	1.96285
ADH1B	0.845803	3.93192	2.21684
ADH1C	0.567323	2.3636	2.05875
ADH4	2.26912	0.647141	1.80998
ADH5	0.226802	0.05159	2.13627
ADH6	0.110253	0.795191	2.85048
ADH7	0.471606	1.3346	1.50076
ADHFE1	1.76378	2.35515	0.417145
ADI1	0.38487	0.604388	0.651104
ADIG	1.35659	1.03881	0.385051
ADIPOQ	3.56459	2.54753	0.484636
ADIPOR1	0.192514	0.482418	1.32532
ADIPOR2	0.389402	0.852699	1.13078
ADK	0.626003	1.23635	0.981849
ADM	3.06847	2.71041	0.179009
ADM2	1.29069	2.34267	0.86001
ADNP	0.0468728	0.492472	3.39322
ADNP2	0.236483	0.0111878	4.40174
ADO	0.574213	0.617838	0.105642
ADORA1	0.613903	1.85919	1.59859
ADORA2A	0.661624	1.34357	1.02199
ADORA2B	0.822624	1.7925	1.12367
ADORA3	0.96132	0.265649	1.8555
ADPGK	0.298441	0.325551	0.125435
ADPRH	0.713237	0.711066	0.00439935
ADPRHL1	0.468398	1.98505	2.08337
ADPRHL2	0.33548	0.554568	0.725137
ADRA1A	1.8195	5.04819	1.47223
ADRA1B	1.40686	1.83527	0.383513
ADRA1D	1.5505	3.19666	1.04384
ADRA2A	1.07922	0.478416	1.17365
ADRA2B	1.39462	0.693333	1.00825
ADRA2C	1.348	1.73042	0.360297
ADRB1	0.0454288	2.88358	5.98811
ADRB2	0.694917	2.19292	1.65794
ADRB3	0.253467	0.105336	1.2668
ADRBK1	1.15431	0.789648	0.547753
ADRBK2	0.0636734	0.271416	2.09174
ADRM1	0.524044	0.201437	1.37936
ADSL	0.028726	0.559361	4.28335
ADSS	0.364156	1.11486	1.61423
ADSSL1	0.622799	1.11657	0.842241
ADTRP	1.17938	0.784909	0.587426
AEBP1	1.20447	0.650614	0.88852
AEBP2	0.01085	0.329647	4.92516
AEN	0.464959	0.0498646	3.22102
AES	0.0813416	0.467689	2.52349
AFAP1	0.325729	0.199359	0.708302
AFAP1-AS1	0.00369123	6.49985	10.7821
AFAP1L1	0.622193	2.15128	1.78976
AFAP1L2	0.37206	0.178418	1.06027
AFF1	0.618323	0.782265	0.339297
AFF2	1.22412	1.37041	0.162866
AFF3	0.133106	2.35912	4.1476
AFF4	0.41028	0.284373	0.528823
AFG3L1P	1.83768	1.27273	0.529965
AFG3L2	0.497725	0.612477	0.299305
AFM	2.58523	0.493527	2.38909
AFMID	0.74724	0.0560785	3.73605
AFP	0.606027	7.72331	3.67177
AFTPH	0.332431	0.663034	0.996027
AGA	0.706211	1.5738	1.15608
AGAP1	0.141399	0.179086	0.340888
AGAP11	2.1523	3.73937	0.796915
AGAP2	0.702941	0.638896	0.137821
AGAP3	0.840657	0.881842	0.0690033
AGAP4	1.73631	1.15067	0.593551
AGAP5	2.46896	1.81947	0.440391
AGAP6	3.01109	2.34759	0.359102
AGAP7	2.77409	2.04959	0.436683
AGAP8	2.72255	1.88496	0.530427
AGAP9	1.84258	1.3763	0.420934
AGBL1	2.08146	0.208778	3.31755
AGBL2	1.00202	1.37076	0.452064
AGBL3	1.79469	1.37514	0.384158
AGBL4	0.672895	0.546367	0.300513
AGBL5	0.302153	0.689988	1.19129
AGER	1.63649	3.21021	0.972059
AGFG1	0.442402	0.277534	0.672691
AGFG2	0.07715	0.26322	1.77053
AGGF1	0.353784	0.635494	0.845009
AGK	0.816567	0.0967219	3.07766
AGL	0.251757	0.767043	1.60727
AGMAT	0.498724	3.28397	2.71913
AGMO	1.16873	0.999458	0.225729
AGPAT1	0.106008	0.153308	0.53226
AGPAT2	0.440714	0.778404	0.820675
AGPAT3	0.205732	0.309627	0.589766
AGPAT4	0.896489	1.82827	1.02812
AGPAT4-IT1	0.366307	1.38248	1.91613
AGPAT5	0.00428333	0.748932	7.44996
AGPAT6	0.715543	0.0335606	4.4142
AGPAT9	0.166886	0.363366	1.12256
AGPHD1	0.0381043	0.755362	4.30914
AGPS	0.685356	0.906359	0.403229
AGR2	1.19466	3.81	1.67319
AGR3	1.80503	1.6053	0.169181
AGRN	0.713532	1.41333	0.986049
AGRP	0.924052	1.85503	1.0054
AGSK1	1.69544	1.82303	0.104681
AGT	1.2858	1.97916	0.622213
AGTPBP1	0.458527	1.47056	1.68129
AGTR1	1.22333	2.87587	1.23319
AGTR2	2.26879	0.00148367	10.5785
AGTRAP	0.310885	0.0755268	2.04132
AGXT	3.09342	0.0492801	5.97205
AGXT2	0.799799	1.83235	1.19598
AGXT2L1	4.26387	2.13011	1.00123
AGXT2L2	1.30537	1.2609	0.0500027
AHCTF1	0.852481	0.111369	2.93632
AHCY	0.155892	1.24663	2.99941
AHCYL1	0.0365181	0.190987	2.38679
AHCYL2	1.2319	1.153	0.0954969
AHDC1	1.13698	0.383689	1.5672
AHI1	0.968426	0.627626	0.625736
AHNAK	0.350582	1.41616	2.01417
AHNAK2	0.249692	2.58342	3.37106
AHR	0.783319	1.0066	0.361815
AHRR	1.60101	1.61716	0.0144791
AHSA1	0.186711	0.436229	1.22428
AHSA2	2.80231	1.93697	0.532818
AHSG	4.38603	0.0484907	6.49906
AHSP	3.00023	4.52695	0.59347
AICDA	0.948397	0.455596	1.05774
AIDA	0.340263	0.223691	0.60514
AIF1	0.475294	0.196326	1.27557
AIF1L	0.273741	0.0375261	2.86685
AIFM1	0.0616312	0.982959	3.9954
AIFM2	0.661277	0.261138	1.34044
AIFM3	1.47189	0.489638	1.58789
AIG1	0.538952	0.803326	0.57583
AIM1	0.204178	0.454961	1.15591
AIM1L	0.184872	1.05708	2.51549
AIM2	0.653417	2.38089	1.86542
AIMP1	0.153243	0.538094	1.81204
AIMP2	0.0936855	1.36829	3.86841
AIP	0.0178737	0.149394	3.06322
AIPL1	1.64504	0.561323	1.55122
AIRE	2.12765	0.633127	1.7487
AJAP1	0.974714	2.45829	1.3346
AJUBA	0.603973	0.276102	1.12928
AK1	0.743988	0.272688	1.44803
AK2	0.0169507	0.775759	5.51619
AK3	0.294388	0.0235819	3.64196
AK4	0.963576	1.74313	0.855212
AK5	0.851458	0.202524	2.07184
AK7	1.22679	0.0153979	6.31602
AK8	0.951066	0.247579	1.94166
AKAP1	0.0776314	0.541648	2.80264
AKAP10	0.328444	0.177469	0.888083
AKAP11	0.121132	0.258232	1.09209
AKAP12	1.16021	2.04276	0.816135
AKAP13	0.226157	1.06584	2.23659
AKAP14	1.22002	0.631675	0.94965
AKAP17A	1.81945	1.45085	0.326599
AKAP2	1.24257	1.6022	0.366736
AKAP3	0.810239	0.482311	0.748383
AKAP4	2.43208	3.58723	0.560681
AKAP5	0.771461	0.287346	1.42481
AKAP6	0.210018	0.566016	1.43033
AKAP7	0.240215	0.671805	1.48371
AKAP8	0.770937	0.636773	0.275833
AKAP8L	1.63224	1.19166	0.453887
AKAP9	0.165091	0.212965	0.367354
AKD1	0.2674	0.395813	0.565818
AKIP1	0.0986781	0.200946	1.02601
AKIRIN1	0.33124	0.449421	0.440193
AKIRIN2	0.0597627	0.430244	2.84784
AKIRIN2-AS1	1.47264	1.55046	0.0742973
AKNA	0.86935	1.10651	0.348004
AKNAD1	1.01272	1.12648	0.153591
AKR1A1	0.273529	0.788056	1.52661
AKR1B1	0.123848	0.535227	2.11158
AKR1B10	0.271993	7.34252	4.75464
AKR1B15	0.575861	6.2916	3.44963
AKR1C1	0.179302	3.32703	4.21377
AKR1C2	0.415476	3.90632	3.23297
AKR1C3	0.184413	2.07795	3.49415
AKR1C4	1.67943	2.7615	0.717483
AKR1CL1	2.71068	0.867013	1.64453
AKR1D1	3.05523	0.769138	1.98996
AKR1E2	1.33052	0.176852	2.91138
AKR7A2	0.53884	0.861025	0.6762
AKR7A2P1	1.74974	2.59722	0.569821
AKR7A3	1.87117	3.31744	0.82613
AKR7L	1.70502	1.64195	0.0543757
AKT1	0.081944	0.0136834	2.58221
AKT1S1	0.240486	0.213015	0.175
AKT2	0.59234	0.241477	1.29454
AKT3	0.906802	1.73266	0.934128
AKTIP	0.0661126	0.206886	1.64584
ALAD	0.369719	0.195062	0.922498
ALAS1	0.567557	0.218576	1.37663
ALAS2	1.27877	4.88533	1.9337
ALB	5.70919	3.38693	0.753305
ALCAM	0.926222	0.600672	0.62478
ALDH16A1	0.352045	0.381682	0.116612
ALDH18A1	0.0396791	1.80981	5.51131
ALDH1A1	0.392936	0.383799	0.0339423
ALDH1A2	0.158027	0.498698	1.658
ALDH1A3	0.101891	0.470238	2.20636
ALDH1B1	0.00375363	1.23713	8.3645
ALDH1L1	1.97968	0.708242	1.48295
ALDH1L2	1.79797	0.391374	2.19975
ALDH2	0.862378	0.166465	2.3731
ALDH3A1	0.274875	2.2087	3.00635
ALDH3A2	0.709452	0.780195	0.137129
ALDH3B1	1.0442	0.300204	1.79838
ALDH3B2	0.246618	2.68668	3.44548
ALDH4A1	0.184243	0.137193	0.425396
ALDH5A1	1.25141	1.47759	0.239691
ALDH6A1	0.37052	0.569064	0.61904
ALDH7A1	0.200193	0.300309	0.585056
ALDH8A1	1.30983	1.4656	0.162112
ALDH9A1	0.452231	0.405169	0.158535
ALDOA	0.0521533	1.26783	4.60346
ALDOB	0.600543	1.46733	1.28885
ALDOC	0.188344	0.751661	1.99672
ALG1	0.585114	1.33157	1.18634
ALG10	0.0397171	1.02068	4.68363
ALG10B	0.239119	0.311996	0.383799
ALG11	0.760876	0.874851	0.201376
ALG12	0.0740386	0.307128	2.05249
ALG13	1.05751	0.563025	0.909398
ALG14	0.669031	1.01691	0.60405
ALG1L	0.992387	4.06708	2.03502
ALG1L2	1.30308	2.20353	0.757887
ALG2	0.125724	0.206974	0.719185
ALG3	0.336015	0.921034	1.45473
ALG5	0.58738	0.841738	0.519076
ALG6	0.0362362	0.836473	4.52882
ALG8	0.204649	1.28359	2.64896
ALG9	0.305126	0.0657734	2.21383
ALK	0.235669	1.25553	2.41346
ALKBH1	0.0179822	0.304816	4.0833
ALKBH2	0.464768	0.421853	0.139773
ALKBH3	0.220279	0.242491	0.138602
ALKBH4	0.226407	0.877911	1.95515
ALKBH5	0.216678	0.209557	0.0482151
ALKBH6	1.11932	0.393014	1.50998
ALKBH7	0.152123	0.0612076	1.31346
ALKBH8	0.356896	0.516564	0.533442
ALLC	2.58552	0.463709	2.47916
ALMS1	0.113332	0.0733064	0.628548
ALMS1P	1.51596	1.82593	0.268397
ALOX12	1.96453	1.81872	0.111256
ALOX12B	0.715229	0.463452	0.625986
ALOX12P2	1.64242	0.644871	1.34874
ALOX15	1.78788	0.195595	3.19231
ALOX15B	0.164937	0.407652	1.30542
ALOX15P1	0.931589	0.0389695	4.57928
ALOX5	0.185326	1.85467	3.32303
ALOX5AP	0.634087	1.14042	0.846814
ALOXE3	1.9082	0.989567	0.947345
ALPI	1.57277	1.61758	0.040535
ALPK1	0.817052	0.744447	0.134259
ALPK2	0.775479	1.58237	1.02892
ALPK3	0.42121	0.173476	1.2798
ALPL	0.613822	0.483553	0.344147
ALPP	0.694611	1.91296	1.46153
ALPPL2	0.863069	1.63206	0.919145
ALS2	0.512844	0.344707	0.573149
ALS2CL	1.32608	1.89248	0.513111
ALS2CR11	0.69455	1.81064	1.38235
ALS2CR12	0.575133	1.82962	1.66957
ALS2CR8	0.826558	0.622769	0.408418
ALX1	0.406308	2.90797	2.83936
ALX3	0.60973	0.0498027	3.61388
ALX4	0.999322	0.462396	1.11182
ALYREF	0.124679	1.06118	3.08938
AMACR	1.41561	2.43486	0.782416
AMBN	2.2021	0.876016	1.32985
AMBP	0.791449	4.50653	2.50945
AMBRA1	0.224792	0.381663	0.763709
AMD1	0.288125	0.0794673	1.85826
AMDHD1	0.511243	0.22756	1.16776
AMDHD2	0.938029	0.543715	0.786782
AMELX	3.4144	0.765318	2.1575
AMELY	0.924642	1.54881	0.744193
AMFR	0.603138	0.591592	0.027884
AMH	2.389	0.46209	2.37016
AMHR2	0.0619147	0.165299	1.41672
AMICA1	0.473895	1.25818	1.40869
AMIGO1	0.827158	0.0903601	3.19441
AMIGO2	0.255706	1.03502	2.0171
AMIGO3	1.30137	0.710525	0.873078
AMMECR1	0.0342263	0.819808	4.58211
AMMECR1L	0.362311	0.00849643	5.41423
AMN	1.78688	0.244553	2.86923
AMN1	0.151993	0.055451	1.45471
AMOT	1.16852	1.80336	0.626006
AMOTL1	0.296562	1.29109	2.12218
AMOTL2	0.0371188	0.804913	4.43861
AMPD1	0.468786	0.186989	1.32598
AMPD2	1.56623	0.83746	0.903201
AMPD3	0.938093	0.0314824	4.89711
AMPH	1.57172	0.205851	2.93267
AMT	1.98644	1.62452	0.29017
AMTN	1.45594	0.847122	0.78131
AMY1A	0.345892	1.24488	1.84761
AMY1B	#DIV/0!	#DIV/0!	#DIV/0!
AMY1C	#DIV/0!	#DIV/0!	#DIV/0!
AMY2A	1.61529	0.430338	1.90825
AMY2B	2.66685	1.89497	0.492956
AMZ1	0.204298	0.0897644	1.18646
AMZ2	0.12494	0.834264	2.73927
AMZ2P1	0.599951	0.488783	0.295649
ANAPC1	0.560749	0.196749	1.511
ANAPC10	0.354571	0.344849	0.0401109
ANAPC11	0.139981	1.11528	2.99411
ANAPC13	0.29574	0.41405	0.485477
ANAPC16	0.467171	0.222476	1.0703
ANAPC2	0.790432	0.634276	0.317531
ANAPC4	0.868339	0.540495	0.683976
ANAPC5	0.467697	0.0123708	5.24056
ANAPC7	0.391367	0.237984	0.717661
ANG	0.5385	0.374469	0.524101
ANGEL1	0.561526	0.43436	0.370462
ANGEL2	0.3096	0.103718	1.57773
ANGPT1	0.131949	2.21128	4.06683
ANGPT2	0.34152	0.0900611	1.923
ANGPT4	1.77977	1.86344	0.0662761
ANGPTL1	0.847449	2.84773	1.74861
ANGPTL2	0.345036	0.00690429	5.64311
ANGPTL3	3.93853	0.762093	2.36962
ANGPTL4	1.73847	0.106562	4.02805
ANGPTL5	0.0291526	2.20122	6.23854
ANGPTL6	0.755784	0.330889	1.19162
ANGPTL7	0.664327	2.42069	1.86545
ANK1	1.59155	0.173935	3.19381
ANK2	0.346762	0.721544	1.05714
ANK3	1.46894	0.784676	0.904602
ANKAR	1.12436	0.725782	0.631501
ANKDD1A	1.74053	2.17943	0.324425
ANKFN1	0.763179	0.860661	0.173423
ANKFY1	0.0629823	0.377872	2.58488
ANKH	0.0601022	0.406696	2.75846
ANKHD1	0.692263	0.330189	1.06803
ANKHD1-EIF4EBP3	0.29722	0.227725	0.384237
ANKIB1	0.0717221	0.705504	3.29816
ANKK1	1.21487	0.761171	0.674511
ANKLE1	2.33934	0.65299	1.84096
ANKLE2	0.639467	0.149326	2.0984
ANKMY1	0.449465	0.412445	0.124009
ANKMY2	0.0091519	0.241531	4.72199
ANKRA2	1.20353	0.527498	1.19004
ANKRD1	0.081808	4.32303	5.72366
ANKRD10	1.42391	0.885433	0.685401
ANKRD11	0.689689	0.857587	0.314337
ANKRD12	0.255352	0.315925	0.307092
ANKRD13A	0.116931	0.227722	0.96161
ANKRD13B	2.07647	0.652	1.67119
ANKRD13C	0.0407047	0.293134	2.84829
ANKRD13D	1.58482	0.862125	0.878349
ANKRD16	0.766086	0.0735391	3.38092
ANKRD17	0.22697	0.0665795	1.76935
ANKRD18A	0.988138	1.13046	0.194123
ANKRD18B	0.281291	3.09433	3.45949
ANKRD18DP	1.38007	0.280687	2.2977
ANKRD19P	2.62917	2.09282	0.329158
ANKRD2	2.33569	2.53358	0.117332
ANKRD20A1	#DIV/0!	#DIV/0!	#DIV/0!
ANKRD20A11P	0.982567	0.445277	1.14185
ANKRD20A2	#DIV/0!	#DIV/0!	#DIV/0!
ANKRD20A3	1.41412	1.16881	0.274864
ANKRD20A4	2.04043	1.62945	0.324483
ANKRD20A5P	1.55031	0.51752	1.58287
ANKRD20A8P	1.66857	0.660557	1.33686
ANKRD20A9P	0.241201	0.0589846	2.03182
ANKRD22	0.0560021	3.01015	5.74821
ANKRD23	2.6253	1.09675	1.25924
ANKRD24	1.34849	0.730457	0.884472
ANKRD26	0.719132	0.166652	2.10942
ANKRD26P1	3.40528	1.3374	1.34834
ANKRD26P3	2.66022	0.109499	4.60255
ANKRD27	0.0758691	0.0867718	0.193714
ANKRD28	0.100118	0.129955	0.376305
ANKRD29	0.331932	1.72718	2.37946
ANKRD30A	2.41917	0.466359	2.375
ANKRD30B	1.71612	0.237108	2.85553
ANKRD30BL	1.33118	2.42841	0.867313
ANKRD30BP2	0.442849	4.92376	3.47487
ANKRD31	0.144811	0.872446	2.5909
ANKRD32	0.211351	1.00005	2.24236
ANKRD33	3.49549	1.13095	1.62796
ANKRD33B	0.34489	1.16447	1.75546
ANKRD34A	1.76762	0.163127	3.43774
ANKRD34B	2.87401	2.48047	0.212452
ANKRD34C	0.36014	1.45324	2.01265
ANKRD35	0.768813	0.591645	0.3779
ANKRD36	2.42514	0.659767	1.87804
ANKRD36B	1.94351	0.484346	2.00456
ANKRD36BP1	0.285787	0.922578	1.69073
ANKRD36BP2	1.84962	1.02123	0.856918
ANKRD37	0.123902	0.148102	0.257387
ANKRD39	0.16868	1.13342	2.74833
ANKRD40	0.300586	0.0575633	2.38455
ANKRD42	0.241368	0.0191518	3.65568
ANKRD44	0.450839	1.07799	1.25766
ANKRD45	1.52107	1.5315	0.00985832
ANKRD46	0.792239	0.638714	0.310766
ANKRD49	0.567271	0.0359478	3.98006
ANKRD5	1.0804	1.88529	0.803222
ANKRD50	0.44209	0.509873	0.2058
ANKRD52	0.81531	0.166409	2.29261
ANKRD53	0.989642	1.22266	0.30504
ANKRD54	0.230303	0.0121119	4.24904
ANKRD55	1.36035	0.836025	0.702363
ANKRD6	0.217281	0.156567	0.472778
ANKRD62P1-PARP4P3	0.934963	0.39274	1.25133
ANKRD63	1.8989	0.208425	3.18756
ANKRD65	0.558552	1.24389	1.1551
ANKRD7	0.97216	1.3943	0.520276
ANKRD9	1.70511	1.00981	0.755779
ANKS1A	0.0536471	0.852497	3.99012
ANKS1B	0.150508	0.321942	1.09696
ANKS3	1.13418	0.473633	1.25981
ANKS4B	0.251705	5.89191	4.54893
ANKS6	0.357228	0.145437	1.29645
ANKUB1	0.837215	0.658448	0.346527
ANKZF1	1.93537	0.973989	0.990628
ANLN	0.525616	3.431	2.70655
ANO1	0.199012	0.0807907	1.30059
ANO10	0.0503341	0.0280158	0.845298
ANO2	2.13581	4.0757	0.932265
ANO3	0.0923181	0.894806	3.27689
ANO4	0.692726	1.02673	0.567705
ANO5	0.730478	0.0517417	3.81944
ANO6	0.0440089	0.736945	4.06569
ANO7	1.03934	0.969171	0.100847
ANO8	1.58573	0.684077	1.21291
ANO9	1.49716	0.242989	2.62326
ANP32A	0.30225	0.431432	0.51339
ANP32A-IT1	1.69903	0.149602	3.50551
ANP32AP1	0.647178	0.873633	0.432865
ANP32B	0.141288	0.135937	0.0556951
ANP32C	3.04661	2.81334	0.11492
ANP32D	2.31651	2.62417	0.179911
ANP32E	0.125461	1.4371	3.51785
ANPEP	0.676607	0.772302	0.190847
ANTXR1	0.107543	0.156292	0.539327
ANTXR2	0.348229	0.15314	1.18519
ANTXRL	1.42689	0.713754	0.99937
ANXA1	0.166467	0.043152	1.94774
ANXA10	2.07594	5.59229	1.42968
ANXA11	0.379075	0.353746	0.0997723
ANXA13	2.13875	4.39469	1.03899
ANXA2	0.84831	0.645455	0.394275
ANXA2P1	1.05997	1.17403	0.147452
ANXA2P2	0.475298	0.227035	1.06592
ANXA2P3	1.89117	1.69314	0.159576
ANXA3	0.748232	1.0111	0.434367
ANXA4	0.870972	0.686796	0.342745
ANXA5	0.0482242	0.252174	2.38659
ANXA6	0.571142	1.12172	0.973794
ANXA7	0.24814	0.457076	0.88128
ANXA8	2.80788	0.96597	1.53943
ANXA8L1	#DIV/0!	#DIV/0!	#DIV/0!
ANXA8L2	0.934738	1.19355	0.352619
ANXA9	0.0574545	0.630787	3.45666
AOAH	0.369163	0.819395	1.1503
AOC2	1.53072	1.86991	0.288759
AOC3	0.786624	3.25583	2.04928
AOC4	2.0899	4.12841	0.982155
AOX1	1.82499	2.86189	0.649081
AOX2P	3.72008	1.25765	1.56461
AP1AR	0.0395475	0.318325	3.00884
AP1B1	0.0570314	0.316881	2.47412
AP1B1P1	0.560024	0.219965	1.34822
AP1G1	0.0487889	0.0944732	0.953353
AP1G2	1.78638	0.628638	1.50673
AP1M1	0.00149231	0.254384	7.41332
AP1M2	1.0939	1.97527	0.85257
AP1S1	0.444494	1.70967	1.94349
AP1S2	0.538586	0.471231	0.192744
AP1S3	1.44733	1.80676	0.320014
AP2A1	0.650492	0.266329	1.28832
AP2A2	0.463577	0.383344	0.27417
AP2B1	0.0655926	0.305877	2.22135
AP2M1	0.185418	0.00925111	4.32501
AP2S1	0.115052	0.273218	1.24776
AP3B1	0.228037	0.471395	1.04767
AP3B2	1.54798	0.410459	1.91508
AP3D1	0.453662	0.0215206	4.39783
AP3M1	0.142814	0.437869	1.61636
AP3M2	0.930573	0.604089	0.623358
AP3S1	0.247879	0.28209	0.186519
AP3S2	0.538133	0.804036	0.579296
AP4B1	1.00743	0.451139	1.15903
AP4E1	0.203941	0.172695	0.239929
AP4M1	0.277263	0.285438	0.041923
AP4S1	0.501386	0.739289	0.560216
AP5B1	0.0378886	0.339306	3.16275
APAF1	0.320835	0.12003	1.41844
APBA1	0.240491	0.415316	0.788229
APBA2	1.36249	0.813149	0.744652
APBA3	0.90136	0.429393	1.06981
APBB1	0.293442	1.50199	2.35573
APBB1IP	0.269622	0.794519	1.55914
APBB2	0.304793	1.15737	1.92494
APBB3	2.46579	1.95194	0.337139
APC	0.36612	0.122525	1.57924
APC2	0.097848	0.360316	1.88065
APCDD1	0.664438	1.23971	0.899793
APCDD1L	0.413869	3.72391	3.16957
APCS	6.39463	0.218769	4.86938
APEH	0.277674	0.616684	1.15114
APEX1	0.129161	0.772323	2.58003
APEX2	0.0944462	0.807308	3.09555
APH1A	0.363165	0.930762	1.35779
APH1B	0.149617	0.617075	2.04418
API5	0.280422	0.589878	1.07282
APIP	0.157922	0.532349	1.75316
APITD1	0.551884	1.4553	1.39888
APITD1-CORT	0.381302	2.09605	2.45866
APLF	0.255584	0.194382	0.394901
APLN	0.931684	0.56025	0.733769
APLNR	1.46997	0.124814	3.55793
APLP1	0.154291	1.78207	3.52983
APLP2	0.867999	0.55649	0.641338
APOA1	0.715819	0.433482	0.723622
APOA1BP	0.494101	1.71815	1.79797
APOA2	4.55587	0.262665	4.11643
APOA4	4.31941	0.21195	4.34904
APOA5	0.566465	0.268202	1.07866
APOB	1.64409	1.54793	0.0869452
APOBEC1	1.2762	7.25968	2.50805
APOBEC2	0.48159	0.568206	0.238608
APOBEC3A	2.10005	3.01082	0.519731
APOBEC3B	0.142374	2.10065	3.88307
APOBEC3C	0.818688	0.867832	0.0841026
APOBEC3D	0.520547	0.176613	1.55944
APOBEC3F	0.0537252	0.530085	3.30255
APOBEC3G	0.469266	0.771479	0.717222
APOBEC3H	0.579724	0.0254536	4.50943
APOBEC4	1.82309	0.159273	3.51681
APOBR	0.393126	1.05355	1.4222
APOC1	1.80935	0.57347	1.65768
APOC1P1	2.2155	1.1175	0.987354
APOC2	#DIV/0!	#DIV/0!	#DIV/0!
APOC3	4.92931	0.613099	3.0072
APOC4	#DIV/0!	#DIV/0!	#DIV/0!
APOC4-APOC2	1.95767	1.52365	0.361608
APOD	2.34189	1.28073	0.87071
APOE	0.613834	0.581224	0.0787563
APOF	1.13661	2.17094	0.933581
APOH	1.63382	2.24616	0.459209
APOL1	0.0830867	0.514569	2.63068
APOL2	0.824523	0.53467	0.62491
APOL3	0.361065	1.54285	2.09527
APOL4	1.20753	0.271171	2.15479
APOL5	1.59606	0.448392	1.83168
APOL6	0.582245	0.646934	0.151992
APOLD1	0.165883	1.6207	3.28838
APOM	0.145943	0.808299	2.46949
APOO	0.692978	1.46896	1.08392
APOOL	0.356555	0.662161	0.893056
APOPT1	0.185367	0.754044	2.02427
APP	0.230519	0.20922	0.139862
APPBP2	0.252538	0.325161	0.364653
APPL1	0.303333	0.224456	0.43447
APPL2	0.358175	0.263631	0.442147
APRT	0.0291982	0.859264	4.87915
APTX	0.233337	0.173638	0.42633
AQP1	0.102185	1.30221	3.67171
AQP10	1.29671	3.26234	1.33105
AQP11	1.15847	0.543164	1.09276
AQP12A	2.99625	0.70071	2.09627
AQP12B	3.67323	0.6855	2.42182
AQP2	1.063	2.01801	0.924796
AQP3	1.61278	2.3283	0.529732
AQP4	2.19657	0.605965	1.85795
AQP5	1.43698	3.24138	1.17357
AQP6	1.2735	1.69439	0.411968
AQP7	0.150535	0.79316	2.39751
AQP7P1	3.50902	2.89185	0.279072
AQP7P3	4.07356	2.81343	0.533959
AQP8	0.997131	1.57927	0.663401
AQP9	0.638771	2.02021	1.66113
AQPEP	1.74688	0.379895	2.2011
AQR	0.00862967	0.274819	4.99303
AR	0.137997	0.426634	1.62836
ARAF	0.153888	0.164145	0.0930896
ARAP1	0.229294	0.746587	1.70311
ARAP2	0.324141	0.643944	0.990315
ARAP3	1.34617	2.544	0.918235
ARC	0.717031	3.95166	2.46235
ARCN1	0.154715	0.731018	2.2403
AREG	0.966289	1.0135	0.0688187
ARF1	0.00154554	0.545878	8.46433
ARF3	0.370931	0.607737	0.712296
ARF4	0.188617	0.780996	2.04985
ARF5	0.137289	0.652372	2.24848
ARF6	0.494874	0.785492	0.666535
ARFGAP1	1.28166	0.299274	2.09847
ARFGAP2	0.0492164	0.0500269	0.0235661
ARFGAP3	0.461048	0.0293084	3.97553
ARFGEF1	0.1076	0.667606	2.63332
ARFGEF2	0.238391	0.325615	0.449835
ARFIP1	0.534763	0.824403	0.62445
ARFIP2	0.442399	0.116728	1.9222
ARFRP1	0.535417	0.17049	1.65098
ARG1	4.47421	5.38692	0.267829
ARG2	0.0740948	0.577202	2.96163
ARGFX	2.1414	0.179754	3.57446
ARGFXP2	1.84528	0.157107	3.55401
ARGLU1	2.28431	2.36616	0.0507866
ARHGAP1	0.0230808	0.450122	4.28555
ARHGAP10	1.01658	1.18329	0.219084
ARHGAP11A	0.278409	1.96371	2.8183
ARHGAP11B	1.47937	0.571221	1.37286
ARHGAP12	0.106837	0.513158	2.264
ARHGAP15	0.226199	0.521725	1.2057
ARHGAP17	0.634993	0.867086	0.449435
ARHGAP18	0.693643	0.279661	1.31052
ARHGAP19	0.240213	0.327936	0.449099
ARHGAP19-SLIT1	2.50611	0.659121	1.92684
ARHGAP20	0.583084	0.667258	0.194541
ARHGAP21	0.526145	0.730488	0.473401
ARHGAP22	0.27175	0.217381	0.322052
ARHGAP23	0.30684	1.25024	2.02665
ARHGAP24	0.231221	0.995349	2.10593
ARHGAP25	0.15415	0.969124	2.65235
ARHGAP26	1.16574	0.433566	1.42692
ARHGAP27	0.979016	0.791725	0.306333
ARHGAP28	0.364408	1.10541	1.60095
ARHGAP29	0.264353	1.32988	2.33076
ARHGAP30	0.0188073	0.948867	5.65684
ARHGAP31	0.661176	1.29642	0.971423
ARHGAP32	0.181057	0.569855	1.65415
ARHGAP33	2.63941	1.16522	1.17961
ARHGAP35	0.593725	0.276192	1.10412
ARHGAP36	3.52772	1.7517	1.00998
ARHGAP39	0.340523	0.790553	1.21511
ARHGAP4	1.80714	1.45695	0.310759
ARHGAP40	1.4852	2.32093	0.644045
ARHGAP42	0.320814	0.309109	0.053625
ARHGAP44	0.822291	0.687539	0.258207
ARHGAP5	0.436901	0.684419	0.647573
ARHGAP5-AS1	0.120947	0.721225	2.57607
ARHGAP6	1.28695	3.47283	1.43216
ARHGAP8	0.753146	2.19205	1.54128
ARHGAP9	2.32898	2.20504	0.0788978
ARHGDIA	0.396863	0.400313	0.0124874
ARHGDIB	0.457209	0.334112	0.452521
ARHGDIG	2.12201	0.933685	1.18442
ARHGEF1	1.18398	1.10195	0.103589
ARHGEF10	1.04259	1.99316	0.934884
ARHGEF10L	0.625077	0.412859	0.598383
ARHGEF11	0.364194	0.124896	1.54398
ARHGEF12	0.0625725	0.178623	1.51332
ARHGEF15	0.642683	2.94619	2.19667
ARHGEF16	0.291719	1.61185	2.46606
ARHGEF17	1.23309	1.72585	0.485021
ARHGEF18	0.145939	0.0455408	1.68013
ARHGEF19	0.165305	1.54034	3.22004
ARHGEF2	0.477576	0.835207	0.806405
ARHGEF25	1.71019	1.92523	0.170874
ARHGEF26	0.371547	2.10973	2.50544
ARHGEF26-AS1	0.746653	0.528442	0.498693
ARHGEF3	0.394475	0.329565	0.259369
ARHGEF33	0.9848	0.295018	1.73903
ARHGEF35	0.447659	1.22023	1.44668
ARHGEF37	0.186272	0.994793	2.41699
ARHGEF38	0.485854	1.24937	1.36261
ARHGEF4	0.0626421	0.599649	3.25891
ARHGEF40	1.09802	1.52333	0.472326
ARHGEF5	0.42206	0.750864	0.831104
ARHGEF6	0.226042	1.45499	2.68635
ARHGEF7	1.2005	1.1924	0.00976502
ARHGEF9	0.130515	0.177208	0.441226
ARID1A	0.176592	0.196577	0.154678
ARID1B	0.042982	0.125113	1.54143
ARID2	0.462711	0.208234	1.1519
ARID3A	1.1583	0.286248	2.01667
ARID3B	1.23014	1.15699	0.0884401
ARID3C	1.08365	0.395932	1.45257
ARID4A	0.161109	0.590929	1.87495
ARID4B	0.274477	0.110638	1.31083
ARID5A	1.69865	2.58029	0.603147
ARID5B	0.412771	0.523137	0.341848
ARIH1	0.192015	0.0110521	4.11883
ARIH2	0.341946	0.301687	0.180716
ARL1	0.460957	0.933595	1.01817
ARL10	1.24337	0.898802	0.46818
ARL11	0.911981	0.228967	1.99387
ARL13A	0.961671	0.134767	2.83508
ARL13B	0.549542	0.324211	0.761296
ARL14	1.39001	6.55454	2.2374
ARL15	0.67087	0.303751	1.14314
ARL16	0.830852	0.00958864	6.43712
ARL17A	2.04862	0.969939	1.07869
ARL17B	#DIV/0!	#DIV/0!	#DIV/0!
ARL2	0.158365	0.353623	1.15896
ARL2-SNX15	3.6368	2.48864	0.547314
ARL2BP	0.471354	0.320909	0.554647
ARL3	0.0345062	0.00878993	1.97293
ARL4A	0.431724	0.494824	0.196806
ARL4C	0.0647919	1.00566	3.95619
ARL4D	0.852113	0.701516	0.280569
ARL5A	0.775196	0.817937	0.0774288
ARL5B	0.193101	0.174526	0.145918
ARL5C	0.998219	0.629027	0.666233
ARL6	0.508664	0.106553	2.25515
ARL6IP1	0.794371	1.54675	0.96136
ARL6IP4	0.231311	0.16094	0.523308
ARL6IP5	0.78775	0.638975	0.301977
ARL6IP6	0.0464066	0.416934	3.16742
ARL8A	0.148596	0.068066	1.12638
ARL8B	0.227524	0.0630961	1.85039
ARL9	0.190174	2.54325	3.74128
ARMC1	0.553348	1.34359	1.27983
ARMC10	0.0175641	0.728597	5.37442
ARMC12	3.29498	1.63466	1.01128
ARMC2	0.442242	1.14734	1.37538
ARMC3	1.25497	0.11548	3.44194
ARMC4	1.27371	0.189215	2.75093
ARMC5	0.209742	0.269142	0.359747
ARMC6	0.02693	0.316976	3.55709
ARMC7	0.19907	0.36819	0.887177
ARMC8	0.416025	0.423378	0.0252764
ARMC9	0.0515742	0.721763	3.8068
ARMCX1	0.334462	1.2148	1.8608
ARMCX2	0.489271	0.279647	0.807025
ARMCX3	0.33999	0.233713	0.540755
ARMCX4	1.26732	1.42103	0.165157
ARMCX5	0.0740805	0.664298	3.16466
ARMCX5-GPRASP2	0.0370438	0.401515	3.43815
ARMCX6	0.130102	0.263772	1.01965
ARMS2	1.15004	1.09858	0.0660434
ARNT	0.238707	0.311579	0.384356
ARNT2	1.10296	0.767338	0.523445
ARNTL	1.38123	1.46478	0.0847325
ARNTL2	0.302996	2.32651	2.9408
ARPC1A	0.444715	1.21083	1.44504
ARPC1B	0.136972	0.542112	1.98471
ARPC2	0.0474533	0.213493	2.16961
ARPC3	0.929448	1.32408	0.510547
ARPC4	0.479521	0.502934	0.068776
ARPC4-TTLL3	2.52808	1.82102	0.4733
ARPC5	0.516875	0.371415	0.476784
ARPC5L	0.528907	0.0967977	2.44997
ARPM1	0.361992	0.433268	0.259303
ARPP19	0.459216	0.227522	1.01317
ARPP21	4.15321	4.0993	0.018848
ARR3	2.05538	1.12707	0.866825
ARRB1	0.631865	0.726526	0.201398
ARRB2	0.89248	1.66805	0.902267
ARRDC1	0.789404	0.329194	1.26182
ARRDC2	1.33842	1.80846	0.434224
ARRDC3	0.40783	0.397406	0.0373547
ARRDC4	0.142874	1.10547	2.95185
ARRDC5	1.50736	0.010447	7.17279
ARSA	0.686448	0.244889	1.48702
ARSB	0.308936	0.198083	0.641202
ARSD	1.26534	1.7597	0.47581
ARSE	2.11783	4.28277	1.01595
ARSF	0.177658	1.36261	2.9392
ARSG	0.162174	0.099531	0.704321
ARSH	0.67709	4.66271	2.78375
ARSI	0.58895	2.17023	1.88163
ARSJ	0.21479	0.0324382	2.72716
ARSK	0.047025	0.0114075	2.04344
ART1	0.418696	1.88967	2.17416
ART3	1.9303	1.48396	0.379374
ART4	0.478285	1.44428	1.59441
ART5	0.0263306	0.0416987	0.663264
ARTN	2.60955	0.0695443	5.22972
ARV1	0.520385	0.792464	0.606765
ARVCF	0.969182	0.697863	0.473823
ARX	0.869655	2.60713	1.58395
AS3MT	0.119396	0.0184172	2.69662
ASAH1	1.0593	0.383811	1.46464
ASAH2	0.0951295	1.60593	4.07738
ASAH2B	0.147872	1.06199	2.84435
ASAP1	1.16916	1.18983	0.0252848
ASAP1-IT1	3.36002	1.64155	1.03341
ASAP2	0.445267	0.378319	0.235069
ASAP3	0.326368	0.586768	0.846291
ASB1	0.520508	0.53144	0.0299869
ASB10	3.77124	1.62466	1.21491
ASB11	0.570499	1.72098	1.59294
ASB12	0.0888662	0.593021	2.73838
ASB13	0.258317	0.420389	0.702581
ASB14	1.24223	1.23058	0.0135993
ASB15	2.03914	2.41252	0.242583
ASB16	1.32821	0.271208	2.29202
ASB17	3.28321	0.862047	1.92927
ASB18	3.5151	0.630129	2.47985
ASB2	1.21553	0.932886	0.381812
ASB3	0.406183	0.673028	0.728535
ASB4	0.504207	1.54772	1.61806
ASB5	1.94103	1.98099	0.0293962
ASB6	0.533278	0.0383084	3.79916
ASB7	0.305971	0.435751	0.51011
ASB8	0.373091	0.48525	0.3792
ASB9	0.575468	1.14948	0.998176
ASB9P1	0.801501	1.20224	0.584946
ASCC1	0.122401	0.286725	1.22805
ASCC2	0.193682	0.357501	0.884255
ASCC3	0.0867646	0.77776	3.16415
ASCL1	2.60331	7.84893	1.59215
ASCL2	0.298924	1.76739	2.56377
ASCL3	1.31551	0.0831885	3.9831
ASCL4	1.14118	0.0959523	3.57207
ASF1A	0.678038	0.721349	0.0893314
ASF1B	0.0534272	2.50751	5.55254
ASGR1	0.234593	0.0511464	2.19745
ASGR2	1.94267	0.919747	1.07873
ASH1L	0.399904	0.130694	1.61346
ASH2L	0.549141	0.661859	0.269346
ASIP	1.71754	0.787814	1.12441
ASL	0.0504581	0.207431	2.03947
ASMT	2.01634	1.31626	0.615291
ASMTL	0.107601	0.141021	0.390221
ASMTL-AS1	2.90073	1.59195	0.865625
ASNA1	0.34768	0.47142	0.439252
ASNS	2.03357	0.211581	3.26473
ASNSD1	0.347879	0.459766	0.402316
ASPA	0.930577	3.17837	1.77209
ASPDH	1.75744	0.92021	0.933438
ASPG	0.309771	0.325655	0.0721442
ASPH	0.567478	1.86305	1.71503
ASPHD1	0.416484	2.54852	2.61332
ASPHD2	0.0239323	1.51632	5.98548
ASPM	1.02548	2.92247	1.51089
ASPN	0.0640388	0.819676	3.67803
ASPRV1	0.890407	1.75274	0.977077
ASPSCR1	0.344176	0.283597	0.279304
ASRGL1	0.886809	0.566225	0.647246
ASS1	0.859784	1.83157	1.09104
ASTE1	0.408782	0.554693	0.440355
ASTL	2.41928	1.55787	0.635006
ASTN1	0.645711	0.146965	2.13541
ASTN2	0.281517	0.650738	1.20885
ASUN	0.288409	0.814571	1.49793
ASXL1	1.29748	1.13337	0.195096
ASXL2	0.505925	0.671433	0.40832
ASXL3	1.24374	0.0800949	3.95683
ASZ1	1.14472	0.626817	0.868873
ATAD1	0.189574	0.437987	1.20813
ATAD2	0.659231	1.37368	1.05919
ATAD2B	1.17757	0.367457	1.68016
ATAD3A	1.07537	0.289343	1.89398
ATAD3B	2.24072	0.593883	1.91571
ATAD3C	0.287389	0.854984	1.57289
ATAD5	1.16559	0.720215	0.694558
ATAT1	1.45412	0.0545349	4.73682
ATCAY	3.76077	0.948589	1.98717
ATE1	0.472003	0.50317	0.0922515
ATF1	0.474008	0.5354	0.175704
ATF2	0.02761	0.359477	3.70264
ATF3	0.0760739	1.5752	4.37199
ATF4	0.93	0.811646	0.196379
ATF5	0.0739488	0.969428	3.71253
ATF6	0.149769	0.403353	1.4293
ATF6B	0.202515	0.375095	0.88923
ATF7	0.441552	0.429345	0.0404458
ATF7IP	0.236782	0.386069	0.705299
ATF7IP2	0.433761	0.130504	1.73281
ATG10	0.304982	0.579125	0.925153
ATG12	0.187012	0.11331	0.722858
ATG13	0.0186189	0.277944	3.89995
ATG14	0.444274	0.0422385	3.39482
ATG16L1	0.625633	0.159144	1.97499
ATG16L2	2.78459	2.75528	0.0152691
ATG2A	1.09986	0.692803	0.666799
ATG2B	0.863352	0.921985	0.0947947
ATG3	0.000340933	0.0703065	7.68803
ATG4A	0.154749	0.118009	0.391023
ATG4B	1.34729	0.984034	0.453283
ATG4C	0.417845	0.565957	0.437724
ATG4D	0.635099	0.14362	2.14472
ATG5	0.377842	0.510531	0.434215
ATG7	0.301809	0.138386	1.12494
ATG9A	0.551701	0.190396	1.53489
ATG9B	1.64974	0.495078	1.73651
ATHL1	3.18585	1.08613	1.55248
ATIC	0.0890196	1.27813	3.84377
ATL1	0.555657	0.421483	0.398718
ATL2	0.227715	1.02406	2.169
ATL3	0.0492876	0.664163	3.75224
ATM	0.803465	0.394904	1.02473
ATMIN	0.340103	0.779004	1.19566
ATN1	0.921032	1.11463	0.275248
ATOH1	2.15793	2.61112	0.275025
ATOH7	1.66976	0.620526	1.42808
ATOH8	0.239605	1.31267	2.45378
ATOX1	0.263271	0.638412	1.27794
ATP10A	0.186441	0.593353	1.67017
ATP10B	0.305	5.32287	4.12532
ATP10D	0.633953	0.893743	0.495484
ATP11A	0.485378	0.689629	0.506712
ATP11B	0.318513	0.046536	2.77493
ATP11C	0.472554	0.0687365	2.78133
ATP12A	0.653409	1.66388	1.3485
ATP13A1	0.662068	0.0284827	4.53882
ATP13A2	0.310785	0.277716	0.162304
ATP13A3	0.81335	0.116063	2.80897
ATP13A4	0.332787	0.757554	1.18675
ATP13A5	0.503037	0.0898561	2.48498
ATP1A1	0.403636	0.254818	0.663587
ATP1A1OS	0.333274	0.192109	0.794788
ATP1A2	1.53709	3.62266	1.23685
ATP1A3	0.732161	1.37056	0.904531
ATP1A4	1.57123	0.660278	1.25075
ATP1B1	1.28713	2.70234	1.07005
ATP1B2	0.888142	2.28467	1.36312
ATP1B3	0.942599	1.29641	0.459809
ATP1B4	1.67709	0.139481	3.58782
ATP2A1	3.4896	1.63977	1.08957
ATP2A2	0.184468	0.693859	1.91128
ATP2A3	0.736853	0.0545991	3.75443
ATP2B1	0.0345277	0.118358	1.77733
ATP2B2	2.08231	0.908819	1.19612
ATP2B3	0.874745	1.32008	0.593689
ATP2B4	0.104688	0.500529	2.25736
ATP2C1	0.58263	0.269711	1.11117
ATP2C2	0.382295	0.251022	0.60687
ATP4A	6.88944	2.95205	1.22267
ATP4B	3.70661	1.31384	1.49631
ATP5A1	0.411213	0.512807	0.31853
ATP5B	0.181273	0.251885	0.474606
ATP5C1	0.31357	0.865549	1.46483
ATP5D	0.537986	0.233185	1.20609
ATP5E	2.4163	2.97201	0.298643
ATP5EP2	0.0946274	0.650572	2.78138
ATP5F1	0.536726	0.781643	0.542324
ATP5G1	0.221442	1.09156	2.30139
ATP5G2	0.908715	1.43423	0.658376
ATP5G3	0.11714	0.716322	2.61237
ATP5H	0.859266	1.54142	0.843082
ATP5I	0.226697	0.629068	1.47245
ATP5J	0.412382	0.776436	0.912887
ATP5J2	1.56549	2.37561	0.601678
ATP5J2-PTCD1	1.21817	0.843433	0.530365
ATP5L	1.0661	1.34917	0.339721
ATP5L2	0.34333	0.694357	1.01608
ATP5O	0.732204	0.877684	0.261456
ATP5S	0.300343	0.302184	0.00881322
ATP5SL	0.231348	0.251439	0.120143
ATP6AP1	0.17609	0.170336	0.0479338
ATP6AP1L	0.887355	0.30954	1.51939
ATP6AP2	0.663173	0.772223	0.219632
ATP6V0A1	0.230906	0.512308	1.14971
ATP6V0A2	0.431006	0.290035	0.571482
ATP6V0A4	1.44595	3.63161	1.32859
ATP6V0B	0.218629	0.434044	0.989356
ATP6V0C	0.0950816	0.193255	1.02327
ATP6V0CP3	2.27628	2.3507	0.0464091
ATP6V0D1	0.40445	0.0255591	3.98405
ATP6V0D2	1.39971	0.215807	2.69731
ATP6V0E1	0.347673	0.406236	0.224588
ATP6V0E2	0.546922	1.24683	1.18886
ATP6V1A	0.574313	0.651553	0.182045
ATP6V1B1	0.603863	1.05312	0.802383
ATP6V1B2	0.204006	0.671022	1.71775
ATP6V1C1	0.0316682	0.44903	3.82571
ATP6V1C2	2.05567	1.123	0.872245
ATP6V1D	0.467106	0.700447	0.584526
ATP6V1E1	0.0186725	0.127308	2.76934
ATP6V1E2	0.112788	1.04583	3.21296
ATP6V1F	0.833474	0.946788	0.183905
ATP6V1G1	0.480205	0.724666	0.593666
ATP6V1G2	1.45666	1.35542	0.103926
ATP6V1G2-DDX39B	2.62835	2.13865	0.297455
ATP6V1G3	0.0539274	1.51541	4.81254
ATP6V1H	0.288974	0.401412	0.474144
ATP7A	0.160215	0.382317	1.25476
ATP7B	0.1722	0.225937	0.391829
ATP8A1	0.319544	0.24488	0.383941
ATP8A2	0.713327	0.0623527	3.51604
ATP8B1	0.0910967	0.92128	3.33817
ATP8B2	1.23332	1.06768	0.208066
ATP8B3	0.996156	0.574207	0.794801
ATP8B4	1.18599	0.61443	0.948773
ATP8B5P	1.65739	2.1517	0.376561
ATP9A	0.747229	1.24103	0.731912
ATP9B	0.025479	0.297009	3.54313
ATPAF1	0.322513	0.767446	1.25071
ATPAF1-AS1	1.23394	0.108343	3.50959
ATPAF2	0.115309	0.345466	1.58303
ATPBD4	0.2436	0.663098	1.44471
ATPIF1	0.340113	0.6524	0.939745
ATR	0.687637	0.140406	2.29204
ATRIP	0.299842	0.0123869	4.59732
ATRN	0.335309	0.532257	0.66663
ATRNL1	0.400562	0.878119	1.13239
ATRX	0.147016	0.0326885	2.16912
ATXN1	0.236763	0.353634	0.57881
ATXN10	0.201092	0.366986	0.867871
ATXN1L	0.20704	0.245362	0.245
ATXN2	0.467677	0.333391	0.488299
ATXN2L	1.38885	0.606578	1.19513
ATXN3	0.235494	0.380691	0.692932
ATXN3L	2.90489	0.507285	2.51761
ATXN7	0.41164	0.517816	0.331056
ATXN7L1	0.26293	0.433737	0.722143
ATXN7L2	1.26223	0.749296	0.752373
ATXN7L3	0.571566	0.172415	1.72904
ATXN7L3B	0.514949	0.770276	0.580946
ATXN8OS	2.08798	0.31273	2.73912
AUH	0.389843	0.368046	0.0830073
AUP1	0.761696	0.0326059	4.54601
AURKA	0.277674	3.06688	3.46531
AURKAIP1	0.0697391	0.670871	3.266
AURKAPS1	2.07711	0.01731	6.90682
AURKB	1.15563	2.46472	1.09275
AURKC	2.08249	1.7585	0.243962
AUTS2	0.328716	0.23381	0.491506
AVEN	0.618687	0.291771	1.08437
AVIL	1.62113	0.629994	1.36359
AVL9	0.364828	1.01468	1.47574
AVP	4.62614	2.24028	1.04613
AVPI1	0.441619	0.00733541	5.91178
AVPR1A	0.244749	0.888618	1.86026
AVPR1B	1.45987	1.955	0.421332
AVPR2	0.482373	1.28267	1.41093
AWAT1	1.8234	1.54669	0.237451
AWAT2	1.2029	1.18766	0.0183955
AXDND1	1.50212	0.277215	2.43792
AXIN1	0.490034	0.198785	1.30167
AXIN2	0.683442	1.37116	1.00451
AXL	0.26296	0.571532	1.11999
AZGP1	1.34488	2.9524	1.13441
AZGP1P1	2.80258	0.984362	1.5095
AZI1	0.922317	0.0953826	3.27346
AZI2	0.340315	0.687268	1.014
AZIN1	0.505078	1.11521	1.14273
AZU1	3.57555	3.46418	0.0456509
B2M	0.611259	0.0581791	3.39321
B3GALNT1	0.336972	0.788333	1.22617
B3GALNT2	0.358866	0.630064	0.812053
B3GALT1	0.398705	0.0892806	2.1589
B3GALT2	0.318441	0.274916	0.212035
B3GALT4	0.638313	0.501935	0.346762
B3GALT5	1.12671	4.87931	2.11456
B3GALT6	0.231883	0.641924	1.46901
B3GALTL	0.104897	0.203849	0.958524
B3GAT1	1.58846	0.84089	0.91764
B3GAT2	1.56482	0.197062	2.98927
B3GAT3	0.725096	0.192885	1.91043
B3GNT1	0.376268	0.335337	0.16615
B3GNT2	1.15186	0.452504	1.34797
B3GNT3	1.15499	5.61821	2.28223
B3GNT4	0.628884	2.8058	2.15755
B3GNT5	0.481515	0.436097	0.14293
B3GNT6	1.02882	6.96849	2.75985
B3GNT7	0.986299	1.27833	0.374165
B3GNT8	0.676463	0.273454	1.30671
B3GNT9	0.194025	0.0373798	2.37591
B3GNTL1	1.05959	0.209511	2.33842
B4GALNT1	1.78287	1.00443	0.827824
B4GALNT2	1.45152	4.74127	1.70771
B4GALNT3	0.31032	1.34583	2.11667
B4GALNT4	1.743	2.69739	0.629988
B4GALT1	0.284274	0.881314	1.63238
B4GALT2	0.499475	0.868242	0.797684
B4GALT3	0.683567	0.448935	0.606575
B4GALT4	0.508549	0.652384	0.359335
B4GALT5	0.0330372	0.259429	2.97318
B4GALT6	0.0646378	0.447447	2.79126
B4GALT7	0.185204	0.658241	1.8295
B7H6	1.36382	1.32435	0.0423675
B9D1	0.321574	0.408822	0.346322
B9D2	0.712395	0.379208	0.909688
BAALC	0.0141543	0.137889	3.28419
BAAT	1.91753	3.84093	1.00221
BABAM1	0.00679425	0.293494	5.43287
BACE1	0.0941766	0.515029	2.45121
BACE1-AS	0.42016	0.413036	0.024671
BACE2	0.128299	1.59443	3.63546
BACH1	0.133653	0.256039	0.937865
BACH2	1.27514	1.77055	0.473542
BAD	0.217423	0.336073	0.628272
BAG1	0.290708	0.332737	0.194813
BAG2	0.723318	0.0262017	4.7869
BAG3	0.836572	0.533305	0.649528
BAG4	0.5407	1.0543	0.963381
BAG5	0.436294	0.316364	0.463715
BAG6	0.121155	0.304192	1.32813
BAGE	0.104873	5.47576	5.70635
BAGE2	#DIV/0!	#DIV/0!	#DIV/0!
BAGE3	#DIV/0!	#DIV/0!	#DIV/0!
BAGE4	#DIV/0!	#DIV/0!	#DIV/0!
BAGE5	#DIV/0!	#DIV/0!	#DIV/0!
BAHCC1	0.543885	0.252761	1.10553
BAHD1	0.0822549	0.200772	1.28739
BAI1	2.10663	1.21958	0.788545
BAI2	0.92875	0.747241	0.313718
BAI3	1.08779	2.42547	1.15686
BAIAP2	0.193651	0.429102	1.14786
BAIAP2L1	0.228109	1.12901	2.30726
BAIAP2L2	2.78033	1.0311	1.43108
BAIAP3	0.653384	0.32146	1.02329
BAK1	0.0387335	0.974481	4.65298
BAMBI	0.822777	0.429477	0.937919
BANF1	0.273841	0.981543	1.84171
BANF2	1.77662	1.81163	0.0281484
BANK1	1.19696	0.489826	1.28903
BANP	0.828097	0.180628	2.19677
BAP1	0.593017	0.512391	0.210828
BARD1	0.855659	0.588817	0.539218
BARHL1	2.50219	0.841084	1.57287
BARHL2	2.93865	1.11159	1.40252
BARX1	0.48902	7.10359	3.86058
BARX2	0.819629	4.81619	2.55485
BASP1	1.15531	0.740708	0.641308
BASP1P1	1.99373	0.280381	2.83001
BATF	0.0567181	1.24187	4.45256
BATF2	0.499465	0.881107	0.818933
BATF3	0.788215	0.502568	0.64927
BAX	0.331138	0.0560786	2.56191
BAZ1A	0.372146	0.303507	0.294139
BAZ1B	0.0465614	0.466382	3.32431
BAZ2A	0.965529	0.677499	0.511102
BAZ2B	0.471621	0.293025	0.686606
BBC3	1.364	0.561634	1.28014
BBIP1	0.00624576	0.0980083	3.97196
BBOX1	0.58253	2.26635	1.95997
BBS1	0.030149	0.108175	1.84319
BBS10	0.0594734	0.0630908	0.0851851
BBS12	0.537381	0.267058	1.00879
BBS2	0.185387	0.205246	0.146816
BBS4	0.224469	0.275597	0.296041
BBS5	0.643483	0.756919	0.234238
BBS7	0.257946	0.222742	0.211697
BBS9	0.0737879	0.111071	0.590027
BBX	0.0776738	0.0945071	0.282994
BCAM	0.747758	0.55865	0.420628
BCAN	1.60578	2.05708	0.357323
BCAP29	0.318998	0.11038	1.53108
BCAP31	0.38182	0.838029	1.13411
BCAR1	0.591291	0.389719	0.601435
BCAR3	0.45486	0.436754	0.0586009
BCAR4	1.39355	5.48592	1.97697
BCAS1	0.551744	2.87555	2.38177
BCAS2	0.511573	0.743754	0.539886
BCAS3	0.00554546	0.269021	5.60027
BCAS4	0.845692	2.13446	1.33566
BCAT1	0.226059	0.5664	1.32512
BCAT2	0.151908	0.0341704	2.15238
BCCIP	0.0419268	0.707889	4.07758
BCDIN3D	0.805076	1.05733	0.393232
BCHE	0.233396	2.05601	3.13899
BCKDHA	0.297589	0.403865	0.440553
BCKDHB	0.0539494	0.24067	2.15738
BCKDK	0.274048	0.462014	0.753505
BCL10	0.65215	1.00987	0.6309
BCL11A	0.860161	1.84435	1.10043
BCL11B	0.374677	0.24288	0.625403
BCL2	0.284144	0.0784232	1.85727
BCL2A1	0.771569	1.82709	1.24368
BCL2L1	0.0761681	0.0205838	1.88768
BCL2L10	0.943255	3.37894	1.84085
BCL2L11	0.262708	0.419871	0.676487
BCL2L12	0.51046	0.571929	0.164039
BCL2L13	0.461758	0.596298	0.368896
BCL2L14	0.758935	2.32112	1.61277
BCL2L15	0.329962	3.3317	3.33588
BCL2L2	0.2889	1.05872	1.87368
BCL2L2-PABPN1	2.0851	0.341976	2.60815
BCL3	1.15902	1.08297	0.0979186
BCL6	1.91332	2.17196	0.182914
BCL6B	0.733759	2.34009	1.67319
BCL7A	0.189888	0.60165	1.66378
BCL7B	0.173841	0.0177459	3.29221
BCL7C	0.351221	0.901474	1.35991
BCL9	0.0330533	1.41645	5.42134
BCL9L	0.729515	0.101759	2.84178
BCLAF1	0.268933	0.160346	0.746062
BCMO1	1.07826	3.68659	1.77357
BCO2	0.737468	1.60882	1.12535
BCOR	0.0604355	0.251514	2.05717
BCORL1	0.476232	0.134095	1.82841
BCORP1	2.90602	1.9734	0.558366
BCR	0.289158	0.202274	0.515547
BCRP2	0.583029	0.459113	0.34472
BCRP3	1.40227	1.98519	0.501512
BCS1L	1.29408	0.399259	1.69653
BCYRN1	2.93116	1.41881	1.04679
BDAG1	0.601433	0.864987	0.524274
BDH1	0.184451	1.22423	2.73056
BDH2	0.0296133	0.720367	4.60441
BDKRB1	0.955337	0.611944	0.642609
BDKRB2	0.897459	1.5801	0.816097
BDNF	1.18117	0.976437	0.274622
BDNF-AS1	0.295428	0.223739	0.400989
BDP1	0.322455	0.110625	1.54342
BEAN1	0.792454	2.35921	1.57391
BECN1	0.395415	0.734284	0.892969
BEGAIN	1.7837	1.58256	0.172611
BEND2	1.12953	3.00854	1.41335
BEND3	0.289267	1.21398	2.06927
BEND4	1.65682	1.62531	0.0276967
BEND5	0.0282844	0.14479	2.35589
BEND6	0.966025	1.44026	0.576192
BEND7	0.851303	1.28922	0.598751
BEST1	1.43301	2.23836	0.643389
BEST2	2.30028	0.858482	1.42195
BEST3	1.5334	0.634957	1.272
BEST4	2.66154	1.31174	1.02077
BET1	0.439977	1.53154	1.79948
BET1L	0.185118	0.214136	0.210085
BET3L	0.461319	1.09355	1.24518
BEX1	0.335642	0.34363	0.0339349
BEX2	0.431035	0.463143	0.103654
BEX4	0.461249	0.30077	0.616885
BEX5	0.130204	1.22808	3.23756
BFAR	0.211263	0.49138	1.2178
BFSP1	0.459694	0.424955	0.113362
BFSP2	0.946765	2.43858	1.36496
BGLAP	1.72413	0.671633	1.36013
BGN	0.983888	0.441805	1.15509
BHLHA15	0.670986	2.33864	1.80131
BHLHA9	3.29128	1.33727	1.29935
BHLHB9	0.0120549	0.381168	4.98273
BHLHE22	1.59382	0.955245	0.738549
BHLHE23	3.30694	1.56644	1.078
BHLHE40	0.211265	0.13114	0.687949
BHLHE41	0.475326	0.368493	0.367278
BHMT	1.07085	2.54101	1.24664
BHMT2	1.48441	1.54637	0.0589898
BICC1	0.773862	0.284843	1.44191
BICD1	0.675984	0.0619622	3.44753
BICD2	0.315446	0.744973	1.2398
BID	0.0490542	0.502158	3.35569
BIK	0.662181	2.78752	2.07369
BIN1	0.432622	0.0380722	3.5063
BIN2	0.924184	1.55184	0.747728
BIN3	0.296483	0.279702	0.0840589
BIRC2	0.0847292	0.0814787	0.0564363
BIRC3	0.167214	0.400302	1.25939
BIRC5	0.51359	3.3319	2.69765
BIRC6	0.418856	0.14358	1.5446
BIRC7	0.643946	0.656468	0.0277845
BIRC8	2.93881	4.15808	0.500689
BIVM	0.4928	0.650724	0.401044
BIVM-ERCC5	0.780609	0.564725	0.46705
BK250D10.8	2.13988	1.73	0.306764
BLCAP	0.0484618	0.0891798	0.879867
BLID	2.95996	1.2954	1.19218
BLK	0.698738	0.139899	2.32037
BLM	0.69871	1.59112	1.18728
BLMH	0.341583	0.191096	0.837937
BLNK	0.492509	1.18553	1.26731
BLOC1S1	0.367007	0.522504	0.509637
BLOC1S1-RDH5	0.782558	0.653882	0.259169
BLOC1S2	0.32735	0.294239	0.153845
BLOC1S3	0.197256	0.427892	1.11717
BLVRA	0.494064	0.745266	0.593057
BLVRB	0.154965	0.326569	1.07545
BLZF1	0.247594	0.838508	1.75985
BMF	0.201161	0.902629	2.16578
BMI1	0.181931	0.0986138	0.883529
BMP1	1.21959	0.915216	0.41421
BMP10	4.89636	3.51664	0.477513
BMP15	0.98134	1.00181	0.0297803
BMP2	1.07265	0.520173	1.04412
BMP2K	0.507943	0.307976	0.721847
BMP3	2.97101	3.12267	0.0718273
BMP4	0.236239	0.403739	0.773173
BMP5	0.0429547	0.550569	3.68003
BMP6	0.104419	0.447074	2.09812
BMP7	0.286783	0.777163	1.43826
BMP8A	2.05098	0.82826	1.30816
BMP8B	0.719014	0.676154	0.0886665
BMPER	1.03371	3.07188	1.57129
BMPR1A	0.233363	0.0110023	4.4067
BMPR1B	1.05917	1.23116	0.217081
BMPR2	0.214263	0.92033	2.10277
BMS1	0.422417	0.188615	1.16322
BMS1P1	#DIV/0!	#DIV/0!	#DIV/0!
BMS1P4	1.75415	0.863881	1.02187
BMS1P5	#DIV/0!	#DIV/0!	#DIV/0!
BMX	0.702201	1.63617	1.22036
BNC1	0.191316	0.00983424	4.282
BNC2	0.967386	1.18034	0.287042
BNIP1	0.029071	0.536223	4.20518
BNIP2	0.0211587	0.530975	4.64932
BNIP3	0.475077	0.840091	0.822383
BNIP3L	0.424557	0.275409	0.624382
BNIPL	0.681873	0.507012	0.427483
BOC	1.22865	1.46668	0.25548
BOD1	0.397823	0.0761973	2.38432
BOD1L	0.313745	0.269506	0.219273
BOD1P	0.722091	1.29213	0.839497
BOK	0.253641	0.206735	0.295002
BOK-AS1	0.194558	0.358374	0.881262
BOLA1	0.185984	1.27967	2.78252
BOLA2	#DIV/0!	#DIV/0!	#DIV/0!
BOLA2B	#DIV/0!	#DIV/0!	#DIV/0!
BOLA3	0.109093	1.14007	3.38548
BOLA3-AS1	0.249379	0.419566	0.750559
BOLL	0.907596	1.6454	0.858315
BOP1	0.727745	1.07269	0.559733
BORA	0.333527	0.873506	1.38902
BPESC1	3.83761	1.36158	1.49492
BPGM	0.616667	0.973189	0.658228
BPHL	0.279032	1.69956	2.60666
BPI	3.92702	4.10117	0.0626016
BPIFA1	0.0130457	5.23993	8.64983
BPIFA2	0.532936	4.882	3.19544
BPIFA3	3.38834	1.33934	1.33905
BPIFA4P	2.28959	2.76626	0.272852
BPIFB1	1.20066	1.04098	0.205886
BPIFB2	1.003	5.83482	2.54037
BPIFB3	3.75499	0.679073	2.46717
BPIFB4	1.2776	5.45028	2.09289
BPIFB6	0.175865	3.45366	4.29559
BPIFC	2.35197	0.349669	2.74981
BPNT1	0.839522	1.67731	0.998508
BPTF	0.193719	0.160842	0.268325
BPY2	#DIV/0!	#DIV/0!	#DIV/0!
BPY2B	#DIV/0!	#DIV/0!	#DIV/0!
BPY2C	#DIV/0!	#DIV/0!	#DIV/0!
BRAF	0.969565	0.0561595	4.10974
BRAP	0.0795964	0.480036	2.59237
BRAT1	0.605637	0.262391	1.20673
BRCA1	0.112204	1.52919	3.76857
BRCA2	0.261872	1.1344	2.115
BRCC3	0.684053	1.60154	1.22728
BRD1	0.472054	0.288046	0.712651
BRD2	0.479883	0.344065	0.479998
BRD3	0.0752074	0.129241	0.781111
BRD4	0.680534	0.572178	0.250204
BRD7	0.0635011	0.263233	2.05149
BRD7P3	0.478135	0.433428	0.141628
BRD8	0.72605	0.245857	1.56225
BRD9	0.563464	0.214997	1.39001
BRDT	0.913937	5.25615	2.52384
BRE	0.00635979	0.341122	5.74517
BREA2	1.74728	1.03308	0.758158
BRF1	0.532855	0.0723284	2.88111
BRF2	0.183913	0.681681	1.89007
BRI3	0.140074	0.230472	0.718396
BRI3BP	0.482356	2.08052	2.10877
BRIP1	0.52195	2.36929	2.18247
BRIX1	0.031071	1.37022	5.4627
BRK1	0.35887	0.299376	0.261503
BRMS1	0.00389039	0.633972	7.34836
BRMS1L	0.0500255	0.590021	3.56003
BROX	0.443535	1.16008	1.3871
BRP44	0.516907	1.05242	1.02573
BRP44L	0.121014	0.126335	0.0620791
BRPF1	0.414239	0.411786	0.00857008
BRPF3	0.125326	0.697417	2.47633
BRS3	0.668462	0.366193	0.868243
BRSK1	0.845162	0.28124	1.58742
BRSK2	2.33063	0.180139	3.69354
BRWD1	0.971042	0.417453	1.21792
BRWD1-IT2	0.00693451	0.984192	7.149
BRWD3	1.12748	0.30026	1.90882
BSCL2	0.610703	0.74521	0.287175
BSDC1	0.0262727	0.211474	3.00885
BSG	0.363498	0.735505	1.01679
BSN	0.717237	0.321227	1.15886
BSN-AS2	0.636022	0.550688	0.207841
BSND	0.858915	0.642199	0.419494
BSPH1	2.16769	1.09038	0.991328
BSPRY	0.518202	1.63575	1.65837
BST1	0.0955479	0.905239	3.244
BST2	0.211849	0.5981	1.49735
BSX	1.49501	0.591968	1.33656
BTAF1	1.86767	1.40726	0.408347
BTBD1	0.159032	0.19369	0.284433
BTBD10	0.0576334	0.475141	3.04338
BTBD11	0.339507	1.618	2.2527
BTBD16	2.33164	0.0138961	7.39052
BTBD17	1.75623	0.998238	0.815023
BTBD18	0.550619	0.495375	0.152533
BTBD19	2.10394	2.41499	0.198925
BTBD2	0.262676	0.172788	0.604285
BTBD3	0.0141372	0.200444	3.82563
BTBD6	0.0986304	0.341992	1.79386
BTBD7	0.00586767	0.129976	4.46932
BTBD8	0.0787516	0.574898	2.86793
BTBD9	0.786991	0.841501	0.0966178
BTC	1.1071	1.23753	0.160678
BTD	0.993258	0.590264	0.750809
BTF3	0.783743	1.17547	0.584791
BTF3L4	0.573983	1.18509	1.04591
BTF3P11	6.03778	5.39507	0.162377
BTG1	0.029695	0.381332	3.68275
BTG2	0.572388	0.563145	0.023487
BTG3	0.194726	0.285248	0.550773
BTG4	0.0403624	0.977203	4.59757
BTK	0.238763	0.990797	2.05301
BTLA	0.171062	1.08967	2.67131
BTN1A1	0.58488	0.62187	0.0884717
BTN2A1	1.0466	0.9963	0.0710569
BTN2A2	0.280073	0.405271	0.533086
BTN2A3P	1.73891	1.32175	0.395731
BTN3A1	0.383402	0.521281	0.443204
BTN3A2	0.0963535	0.268717	1.47968
BTN3A3	0.0202701	0.649365	5.00161
BTNL2	0.890003	0.581827	0.613221
BTNL3	2.09723	3.21798	0.617672
BTNL8	0.991423	2.24093	1.17652
BTNL9	2.53441	5.83947	1.20419
BTRC	0.004401	0.239189	5.76418
BUB1	0.144469	2.69231	4.22001
BUB1B	1.23038	2.35076	0.934029
BUB3	0.261275	0.617064	1.23985
BUD13	0.0902639	0.0551752	0.710128
BUD31	0.262041	0.862927	1.71945
BVES	0.810089	1.49119	0.880308
BVES-AS1	0.851596	0.587142	0.53646
BYSL	0.189483	1.21275	2.67814
BZRAP1	1.40624	1.2768	0.139307
BZW1	0.100936	0.989947	3.29391
BZW2	0.000678757	1.47584	11.0864
C10orf10	1.02573	2.61293	1.34902
C10orf103	1.62217	1.22916	0.40026
C10orf105	1.75123	3.13094	0.838225
C10orf107	1.23922	0.14308	3.11454
C10orf108	0.387264	1.90259	2.29657
C10orf11	0.783396	0.318059	1.30045
C10orf111	0.725077	0.373074	0.958675
C10orf113	3.00887	0.79126	1.927
C10orf114	0.555887	0.0397739	3.8049
C10orf116	0.688972	1.85863	1.43172
C10orf118	0.127671	0.326503	1.35466
C10orf12	0.498947	0.535795	0.102794
C10orf120	3.57104	0.676978	2.39917
C10orf122	1.34498	0.361263	1.89647
C10orf125	0.407648	0.0623692	2.70842
C10orf128	0.480135	1.0063	1.06754
C10orf129	0.525952	0.390904	0.428117
C10orf131	2.26374	1.55714	0.539804
C10orf136	0.167876	0.371638	1.1465
C10orf137	1.00613	0.203808	2.30354
C10orf140	0.219008	0.438292	1.00091
C10orf2	0.299155	1.10005	1.8786
C10orf25	0.346852	0.690273	0.992847
C10orf26	0.110407	0.0752203	0.553638
C10orf27	3.53545	1.12814	1.64795
C10orf28	0.516673	0.313809	0.719364
C10orf32	0.7213	0.0519143	3.7964
C10orf32-AS3MT	1.29228	1.46525	0.181225
C10orf35	0.550403	1.78474	1.69715
C10orf40	1.72977	0.679364	1.34833
C10orf46	0.412778	0.0405537	3.34746
C10orf47	0.232347	0.0092606	4.64903
C10orf53	0.387083	1.18692	1.61651
C10orf54	0.386478	1.8195	2.23508
C10orf55	1.10659	0.491603	1.17056
C10orf58	0.570828	1.35066	1.24254
C10orf62	3.43864	2.07855	0.726261
C10orf67	0.941002	3.06084	1.70166
C10orf68	1.48854	0.409006	1.86371
C10orf71	2.93212	0.659003	2.15359
C10orf76	0.0333058	0.191909	2.52658
C10orf81	0.276587	1.48261	2.42234
C10orf82	0.995728	0.699075	0.510305
C10orf88	0.26891	0.374099	0.476297
C10orf90	1.97608	2.03419	0.0418104
C10orf91	0.00545645	2.06802	8.56607
C10orf95	0.654953	0.136711	2.26026
C10orf96	4.56769	1.42117	1.68439
C10orf99	1.43586	1.47427	0.0380907
C11orf1	0.755163	1.40085	0.891438
C11orf10	0.154562	0.636612	2.04223
C11orf16	0.0417055	1.02981	4.626
C11orf2	0.107675	0.141112	0.390155
C11orf20	0.589267	0.847058	0.523538
C11orf21	1.50428	2.67534	0.830653
C11orf24	0.694846	0.446779	0.637132
C11orf30	0.90694	0.705361	0.362645
C11orf31	0.0290036	0.524246	4.17594
C11orf34	0.97179	0.146274	2.73197
C11orf35	2.80278	1.89862	0.561906
C11orf36	2.29855	1.03697	1.14835
C11orf40	0.496112	0.119394	2.05493
C11orf41	0.751996	1.4892	0.985737
C11orf42	1.10768	0.962216	0.203114
C11orf45	0.472743	0.0154434	4.936
C11orf46	0.501294	0.659106	0.394854
C11orf48	0.141705	0.900958	2.66857
C11orf49	0.367719	0.705805	0.940666
C11orf51	0.599032	0.596964	0.00499069
C11orf52	#DIV/0!	#DIV/0!	#DIV/0!
C11orf53	0.668711	3.52223	2.39703
C11orf54	0.781124	0.718913	0.119734
C11orf57	0.357236	0.668637	0.904346
C11orf58	0.351859	0.390606	0.15072
C11orf61	1.16117	0.888203	0.386619
C11orf63	0.329834	0.310945	0.0850836
C11orf65	0.566924	1.13721	1.00427
C11orf67	0.122387	0.380684	1.63714
C11orf68	0.300161	0.145688	1.04285
C11orf70	0.896225	0.417083	1.10353
C11orf71	0.281692	0.518639	0.880612
C11orf73	0.32464	0.130765	1.31186
C11orf74	0.451371	0.282431	0.676418
C11orf75	0.218318	0.714072	1.70964
C11orf80	0.341884	1.22654	1.84301
C11orf82	1.32783	2.09808	0.660004
C11orf83	0.236898	1.44795	2.61167
C11orf84	0.72308	0.278477	1.3766
C11orf85	0.55659	2.24931	2.01479
C11orf86	0.990193	7.25452	2.8731
C11orf87	0.799659	1.20577	0.592496
C11orf88	1.43435	0.88061	0.703818
C11orf9	0.0629929	1.46719	4.54173
C11orf91	1.43774	2.51844	0.808728
C11orf92	0.736387	0.339007	1.11915
C11orf93	0.375764	0.610713	0.700668
C11orf94	0.614719	0.161686	1.92673
C11orf95	0.375184	0.417916	0.155616
C11orf96	1.75386	3.35877	0.937403
C12orf10	0.0978635	0.452145	2.20794
C12orf12	3.20422	1.4465	1.14741
C12orf23	0.0865049	1.04308	3.59193
C12orf26	0.199043	0.241185	0.277056
C12orf29	0.350569	0.591305	0.754201
C12orf32	0.717135	1.85353	1.36996
C12orf33	1.76265	0.90066	0.968692
C12orf34	1.1366	0.38173	1.5741
C12orf35	0.760001	0.312058	1.28419
C12orf36	0.638642	5.85021	3.19541
C12orf37	1.58121	1.16514	0.440524
C12orf39	0.0285111	1.39112	5.60858
C12orf4	0.160609	0.380972	1.24613
C12orf40	2.03485	0.0266029	6.2572
C12orf42	0.864598	1.47736	0.77292
C12orf43	0.258393	0.243436	0.0860225
C12orf44	0.0792149	0.55985	2.8212
C12orf45	0.140322	1.27243	3.18077
C12orf47	0.774556	0.57474	0.43046
C12orf49	1.03431	0.279493	1.88779
C12orf5	0.267783	0.26633	0.00785212
C12orf50	1.52491	1.10205	0.468543
C12orf51	0.872424	0.538366	0.696443
C12orf52	0.400926	1.16085	1.53377
C12orf53	1.83236	1.19004	0.622701
C12orf54	0.614174	0.810643	0.400417
C12orf56	0.251731	5.02591	4.31943
C12orf57	0.0990372	0.00145487	6.089
C12orf59	0.966922	0.425952	1.18271
C12orf60	0.281988	0.258291	0.126632
C12orf61	0.485659	0.892658	0.878163
C12orf65	0.33135	0.907348	1.4533
C12orf66	0.190672	1.20916	2.66484
C12orf68	0.241664	0.14955	0.692371
C12orf69	0.0688292	1.26196	4.19651
C12orf70	2.40805	0.31825	2.91964
C12orf71	1.21183	1.59901	0.399983
C12orf73	0.196018	0.425965	1.11975
C12orf74	1.08363	1.96445	0.858257
C12orf75	0.4226	1.14525	1.43829
C12orf76	0.387857	0.169964	1.1903
C12orf77	0.638089	1.04388	0.710124
C13orf15	0.666111	3.36311	2.33596
C13orf33	1.60576	1.6922	0.0756476
C13orf35	0.963765	2.93581	1.607
C14orf1	0.593862	0.519237	0.193736
C14orf101	0.297458	0.183387	0.697798
C14orf102	0.182933	0.120804	0.598646
C14orf105	0.665325	4.96211	2.89882
C14orf109	0.202797	0.30391	0.583608
C14orf118	0.828593	0.506724	0.709464
C14orf119	0.287877	0.823239	1.51586
C14orf126	1.17748	1.25216	0.0887084
C14orf129	0.933749	1.66209	0.831896
C14orf132	0.189671	2.2565	3.57252
C14orf133	0.209172	0.184326	0.182429
C14orf135	0.216286	0.00782429	4.78884
C14orf142	0.891376	0.754622	0.240281
C14orf149	1.62254	1.03483	0.64886
C14orf159	0.0124604	0.42663	5.09757
C14orf162	1.41911	1.71549	0.273632
C14orf165	0.918452	1.68892	0.878826
C14orf166	0.0953412	0.829946	3.12185
C14orf166B	0.263978	1.18904	2.1713
C14orf167	0.650645	0.910822	0.485297
C14orf169	0.762358	1.30876	0.779663
C14orf176	0.809413	0.0715337	3.50018
C14orf177	3.53626	1.24269	1.50876
C14orf178	0.559894	0.900288	0.685232
C14orf180	1.70457	2.45895	0.528634
C14orf182	0.959227	0.339335	1.49916
C14orf183	2.13649	0.641498	1.73573
C14orf2	0.148016	0.720866	2.28398
C14orf21	0.0720644	0.299873	2.05699
C14orf23	2.76586	0.865935	1.6754
C14orf28	0.540457	0.662525	0.293795
C14orf37	0.120879	0.927233	2.93937
C14orf38	1.92942	2.27646	0.238624
C14orf39	0.74578	1.91618	1.36141
C14orf43	0.417706	0.885111	1.08337
C14orf45	0.658757	0.23397	1.49342
C14orf49	0.949782	2.04429	1.10593
C14orf55	2.61683	1.95983	0.417089
C14orf64	0.706812	1.03411	0.548992
C14orf79	0.00300226	0.53405	7.47478
C14orf80	0.284016	0.305403	0.104744
C14orf93	0.323633	0.157705	1.03713
C15orf17	0.946561	1.12795	0.252937
C15orf2	1.90476	1.33958	0.50783
C15orf23	0.198583	1.01351	2.35155
C15orf24	0.282427	0.391309	0.470433
C15orf26	0.347865	1.56763	2.17198
C15orf27	1.25226	1.7612	0.492031
C15orf29	0.719645	0.286239	1.33006
C15orf32	2.16462	0.422249	2.35795
C15orf33	0.407131	0.206325	0.980571
C15orf34	0.214808	0.227933	0.0855572
C15orf37	0.0735048	0.738796	3.32926
C15orf38	0.753154	0.567032	0.409516
C15orf38-AP3S2	1.15111	0.994325	0.211237
C15orf39	0.281288	0.00991351	4.82651
C15orf40	0.00477608	0.191653	5.32652
C15orf41	0.322643	0.436497	0.436033
C15orf42	1.55502	1.54965	0.00499354
C15orf43	2.27322	1.56783	0.535967
C15orf44	0.188609	0.609801	1.69294
C15orf48	0.753359	3.95547	2.39244
C15orf5	1.34827	0.458964	1.55466
C15orf50	0.841669	0.731717	0.201967
C15orf52	0.894833	1.59917	0.83763
C15orf53	0.714522	0.07593	3.23424
C15orf54	0.741452	2.16328	1.5448
C15orf55	1.1115	0.0247582	5.48846
C15orf56	1.0121	1.24484	0.298608
C15orf57	0.279777	0.230472	0.279686
C15orf58	0.704606	1.30846	0.892977
C15orf59	0.205684	1.10264	2.42245
C15orf60	2.19459	0.158829	3.7884
C15orf61	0.521439	0.131561	1.98677
C15orf62	1.29784	0.226882	2.51609
C15orf63	2.8544	2.41102	0.24354
C16orf11	2.75899	1.37745	1.00214
C16orf13	0.431707	0.59366	0.459586
C16orf3	0.928062	0.118491	2.96944
C16orf42	0.0262608	0.413376	3.97647
C16orf45	0.595579	0.820674	0.462515
C16orf46	0.0156856	0.130244	3.0537
C16orf48	0.464784	0.72267	0.636777
C16orf5	0.30892	0.118109	1.38711
C16orf52	0.806504	0.931144	0.207323
C16orf53	0.353486	0.311853	0.180787
C16orf54	1.38838	0.502633	1.46583
C16orf55	0.243532	0.177484	0.45642
C16orf57	0.307558	0.522248	0.763878
C16orf58	0.211696	0.483183	1.19057
C16orf59	1.13064	2.53812	1.16662
C16orf62	0.0879393	0.330535	1.91022
C16orf7	1.39954	0.638373	1.13248
C16orf70	0.584441	0.0304907	4.26062
C16orf71	1.16892	0.0534818	4.44998
C16orf72	0.19391	0.0189972	3.35153
C16orf73	0.722175	2.82531	1.96799
C16orf74	0.0529134	1.64403	4.95746
C16orf78	0.447449	2.67148	2.57784
C16orf79	2.82136	1.91088	0.56215
C16orf80	0.362053	0.410673	0.18179
C16orf82	4.1127	3.50558	0.230434
C16orf86	0.738122	1.55383	1.0739
C16orf87	0.235391	0.607986	1.36898
C16orf88	0.376032	1.06547	1.50256
C16orf89	2.14874	2.12848	0.0136705
C16orf90	0.482489	0.673939	0.482121
C16orf91	0.36357	1.13193	1.63849
C16orf92	3.59842	2.42713	0.568111
[truncated: 21,369 more rows]

## Sheet: Boundary Identification Results
Gene Name	Boundary (Normal-NAT)	Boundary (Normal-Tumor)	Boundary (NAT-Tumor)
1/2-SBSRNA4	0.97395	2.61583	0.97115
A1BG	9.78556	9.23753	10.5351
A1BG-AS1	1.26955	3.13723	1.25862
A1CF	0.1099	0.210766	0.00200702
A2LD1	2.6513	3.31726	2.43477
A2M	1637.93	915.008	1207.32
A2ML1	0.64515	1.42494	0.657187
A2MP1	0.44315	0.32488	0.0102925
A4GALT	18.0633	63.6127	18.4104
A4GNT	0.42745	0.158279	0.110884
AA06	0.19425	0.317832	0.387237
AAA1	0.10885	0.0399831	0.00235546
AAAS	21.4701	33.9778	21.4798
AACS	12.1099	22.3777	12.0509
AACSP1	0.6554	0.79709	0
AADAC	19.6523	16.6822	4.26037
AADACL2	1.74975	7.552	0.00833014
AADACL3	0.07675	0.238839	0.00296578
AADACL4	0.3137	0.465112	0.00871475
AADAT	4.15275	12.2308	4.1585
AAGAB	18.8838	30.9679	18.9571
AAK1	3.5265	11.1061	3.55605
AAMP	66.6072	96.3914	66.5758
AANAT	0.2776	1.8403	0.08095
AARS	49.4885	169.127	49.4772
AARS2	6.0998	9.00843	6.0901
AARSD1	6.1946	11.7561	6.17958
AASDH	5.18355	9.36641	5.19849
AASDHPPT	13.3148	15.1275	15.0846
AASS	13.5334	35.694	14.4245
AATF	26.863	40.8097	26.7538
AATK	16.5359	7.20552	5.95843
AATK-AS1	0.20275	1.11232	0.00803392
ABAT	6.80331	9.01495	6.7618
ABCA1	21.6447	65.3128	10.4702
ABCA10	1.42178	10.7234	0.701737
ABCA11P	3.80595	9.62187	3.77846
ABCA12	0.2238	0.476234	0.224363
ABCA13	6.89302	10.1094	5.57872
ABCA17P	1.35125	3.12108	0.733941
ABCA2	9.512	12.4948	9.51852
ABCA3	314.366	253.483	177.344
ABCA4	0.66585	1.06078	0.664218
ABCA5	4.59995	11.2679	4.63202
ABCA6	6.08695	32.4665	2.31858
ABCA7	7.8986	19.7632	7.90441
ABCA8	19.646	22.9821	17.7977
ABCA9	4.55225	2.44055	2.02673
ABCB1	6.6523	23.0813	3.57888
ABCB10	6.4102	9.98734	6.42328
ABCB11	0.1499	0.0826763	0.00420537
ABCB4	0.548542	0.65256	0.676732
ABCB5	0.474454	0.00306451	0
ABCB6	14.9915	40.0237	14.8526
ABCB7	10.0816	19.6898	10.0677
ABCB8	9.57845	20.1914	9.57313
ABCB9	1.71505	3.3222	1.69759
ABCC1	17.525	30.2041	17.4497
ABCC10	7.3044	17.8834	7.32095
ABCC11	0.71875	0.174524	0.0506146
ABCC12	0.15445	0.0876961	0.0025114
ABCC13	0.724	0.424323	0.297535
ABCC2	0.350058	2.05881	0.341253
ABCC3	23.607	48.7245	23.5654
ABCC4	10.1245	19.532	17.4883
ABCC5	11.5178	30.6758	11.5717
ABCC6	6.00887	12.2229	9.31897
ABCC6P1	1.92095	3.15064	1.88876
ABCC6P2	2.5829	3.43567	3.34326
ABCC8	1.18325	11.2678	1.30856
ABCC9	7.64455	26.398	3.0607
ABCD1	8.6982	15.106	8.7427
ABCD2	0.574642	1.42853	1.27456
ABCD3	31.2776	31.4858	31.4478
ABCD4	16.175	32.9466	16.1594
ABCE1	15.5863	24.2201	15.4406
ABCF1	4.87585	9.61367	4.8784
ABCF2	12.5297	28.5559	12.5299
ABCF3	22.7159	37.6419	22.6847
ABCG1	52.3836	63.0286	26.6858
ABCG2	9.11718	14.1333	14.8411
ABCG4	0.8547	0.268012	0
ABCG5	0.33025	0.0716582	0
ABCG8	0.13325	0.232555	0.00551272
ABHD1	0.5112	1.75264	0.509019
ABHD10	14.2358	14.076	16.6034
ABHD11	19.0365	39.147	19.0934
ABHD11-AS1	14.9151	13.3771	22.7267
ABHD12	55.8345	54.4839	57.655
ABHD12B	3.133	5.88928	2.30451
ABHD13	6.29617	9.74069	5.81036
ABHD14A	16.9134	16.5404	20.2179
ABHD14A-ACY1	0.08735	0.08705	0.00608647
ABHD14B	44.3288	43.9016	46.1227
ABHD15	9.785	10.4709	9.80594
ABHD16A	4.4568	5.9336	4.45905
ABHD16B	5.2237	15.6179	5.21113
ABHD2	59.2912	58.6078	68.7646
ABHD3	20.5163	33.0312	20.4896
ABHD4	27.1605	48.8254	27.1164
ABHD5	20.1063	14.4093	21.5884
ABHD6	16.1656	16.5271	16.4884
ABHD8	12.6884	19.7812	17.6624
ABI1	26.5221	32.3251	26.2975
ABI2	19.0169	24.5535	12.5987
ABI3	36.6573	24.7443	27.0319
ABI3BP	72.2096	23.9453	41.1923
ABL1	27.423	50.3243	27.4403
ABL2	9.64005	11.729	8.93468
ABLIM1	47.6662	61.406	32.884
ABLIM2	2.1654	1.87625	2.1611
ABLIM3	19.797	14.8519	14.6604
ABO	19.5403	45.1108	19.5429
ABP1	1.29826	7.70933	2.03864
ABR	44.9509	42.0289	45.0325
ABRA	1.08805	0.129389	0
ABT1	18.181	18.1567	24.7626
ABTB1	34.5493	58.4579	20.7582
ABTB2	4.01745	5.66703	3.98264
ACAA1	55.5559	76.4653	55.8083
ACAA2	64.2046	64.5609	34.0981
ACACA	12.4882	22.4196	16.6073
ACACB	6.52865	8.68915	4.35539
ACAD10	7.68635	13.8597	7.68569
ACAD11	0.74505	1.80275	0.744169
ACAD8	18.1532	58.1738	18.1969
ACAD9	17.0745	27.8975	17.0764
ACADL	22.7367	15.6843	15.9326
ACADM	33.0952	31.7461	34.5867
ACADS	21.8556	27.5033	25.9786
ACADSB	14.1727	13.7804	18.7758
ACADVL	139.087	216.175	137.649
ACAN	2.59195	5.33035	0.26046
ACAP1	22.5175	40.8145	23.562
ACAP2	13.4009	21.4527	13.4919
ACAP3	12.7701	57.5941	12.6845
ACAT1	53.2028	62.8009	31.2205
ACAT2	35.72	59.4341	35.8688
ACBD3	21.0006	27.2196	34.2287
ACBD4	7.69195	18.8827	7.74409
ACBD5	12.0781	12.952	12.952
ACBD6	17.108	27.0498	17.1004
ACBD7	3.61772	3.58916	4.80376
ACCN1	0.3333	0.0923515	0
ACCN2	1.5028	6.22825	1.50659
ACCN3	1.57228	1.81308	1.56417
ACCN4	0.9452	0.2384	0
ACCN5	0.10055	1.55641	0.00740032
ACCS	14.2752	31.4702	14.2358
ACCSL	0.23675	0.332983	0.00601731
ACD	10.9254	26.2855	10.9294
ACE	92.2171	97.9549	65.9388
ACE2	2.17765	7.66202	2.11042
ACER1	2.0482	0.274568	0.0117912
ACER2	2.3893	11.9601	2.36305
ACER3	16.2422	21.8581	7.86972
ACHE	4.69055	23.0865	4.65131
ACIN1	36.6168	80.0922	36.672
ACLY	41.6375	77.9352	41.2016
ACMSD	1.10345	1.4509	0.24833
ACN9	7.54421	7.20586	8.73761
ACO1	37.0748	35.3017	39.7027
ACO2	20.9966	31.0312	26.4952
ACOT1	10.3445	14.5858	9.69868
ACOT11	2.83975	3.66768	2.24743
ACOT12	0.262	2.39795	0.00582666
ACOT13	8.62406	8.47653	14.5875
ACOT2	18.4153	20.4251	19.6085
ACOT4	5.80686	4.816	11.6991
ACOT6	1.06145	0.519778	0
ACOT7	18.7452	17.135	24.0806
ACOT8	24.5298	23.9775	28.6196
ACOT9	31.4013	65.0849	31.5192
ACOX1	11.3907	16.8715	15.5221
ACOX2	10.9588	13.8322	10.9955
ACOX3	8.50645	12.6762	8.50891
ACOXL	12.7178	14.8217	6.91085
ACP1	45.5571	56.4191	44.5487
ACP2	50.3319	49.5219	51.6194
ACP5	344.262	352.595	221.269
ACP6	10.0228	14.3686	10.0164
ACPL2	5.176	8.4122	5.20634
ACPP	4.27544	5.9355	4.25389
ACPT	0.6848	0.0961121	0.0113649
ACR	1.18051	1.07728	1.10734
ACRBP	3.35605	12.112	3.36351
ACRC	0.93418	1.15642	0.932132
ACRV1	0.32095	0.483668	0.0193843
ACSBG1	3.84745	5.10522	2.46567
ACSBG2	0.2772	1.18552	0.278331
ACSF2	43.1819	41.2767	45.2525
ACSF3	6.5859	7.88387	6.59993
ACSL1	129.313	194.79	88.9466
ACSL3	30.5565	36.8775	29.5969
ACSL4	48.1471	101.167	41.8161
ACSL5	49.0742	87.5591	48.2183
ACSL6	0.38205	1.44703	0.381064
ACSM1	1.3522	4.27903	2.30206
ACSM2A	0.29465	0.46185	0.0047139
ACSM2B	0.3328	1.68911	0.00487084
ACSM3	9.57159	14.4664	12.113
ACSM4	0.15605	0.126571	0.010335
ACSM5	2.18965	11.1043	0.566719
ACSS1	25.0554	36.8685	25.2377
ACSS2	63.1709	54.6055	25.9804
ACSS3	14.7174	16.3039	6.17915
ACTA1	4.08115	34.0509	4.11418
ACTA2	455.893	1185.82	499.093
ACTB	2893.37	5935.2	4898.55
ACTBL2	0.3975	0.299931	0.00738769
ACTC1	1.5538	9.6127	1.84415
ACTG1	1848.99	2877.8	1844.25
ACTG2	105.799	218.57	34.6908
ACTL10	1.38625	2.55259	1.35037
ACTL6A	29.0159	30.4226	28.5025
ACTL6B	0.76225	22.3767	0.00840171
ACTL7A	0.58345	0.58195	0.0084805
ACTL7B	0.2249	0.24295	0.00831159
ACTL8	0.0953	72.6429	0.00733859
ACTL9	0.26335	0.625138	0.00766448
ACTN1	80.6641	125.398	81.0941
ACTN2	3.52475	1.97901	0.714623
ACTN3	0.3398	32.9726	0.342033
ACTN4	240.477	252.123	240.677
ACTR10	35.14	33.9327	39.1838
ACTR1A	59.9291	73.0094	59.8957
ACTR1B	50.3664	67.7337	50.5136
ACTR2	114.583	68.2752	116.023
ACTR3	104.333	104.288	118.127
ACTR3B	3.0511	6.19167	3.04531
ACTR3BP2	0.1615	0.151227	0.00801481
ACTR3BP5	0.2207	0.2207	0.00677965
ACTR3C	2.28226	6.92732	4.29823
ACTR5	4.31295	10.9739	4.3146
ACTR6	16.0556	21.7251	19.8932
ACTR8	7.4889	13.0696	7.36108
ACTRT1	0.1452	0.1452	0.00824995
ACTRT2	0.1466	0.626677	0.00797073
ACVR1	18.9313	22.3072	19.7453
ACVR1B	18.5943	32.8309	18.5556
ACVR1C	0.837	1.08819	0.640755
ACVR2A	4.0159	7.79437	4.02885
ACVR2B	1.98155	5.7551	1.94371
ACVRL1	87.6194	30.2408	30.5425
ACY1	1.6851	1.82884	1.56125
ACY3	1.56765	1.58796	2.74906
ACYP1	12.9483	42.8204	12.8994
ACYP2	12.4572	12.0271	12.8702
ADA	9.477	32.7677	9.54681
ADAD1	0.115	0.148495	0.00479852
ADAD2	1.71965	0.25825	0
ADAL	2.24335	3.70845	2.24043
ADAM1	4.22235	5.98914	4.39267
ADAM10	23.7949	42.9129	39.7085
ADAM11	0.15195	2.26875	0.221903
ADAM12	1.12752	11.6312	1.1334
ADAM15	66.5319	165.943	66.4415
ADAM17	29.2105	49.2407	28.7076
ADAM18	0.08915	0.279995	0.00206252
ADAM19	11.0471	14.5038	11.1029
ADAM2	0.0853	2.89856	0.00469337
ADAM20	2.5869	0.08465	0.00432117
ADAM21	1.32195	0.0788122	0
ADAM21P1	0.14805	0.369808	0.00404696
ADAM22	1.1459	2.70716	1.15203
ADAM23	2.0728	5.26917	2.24936
ADAM28	6.52685	18.5742	6.48543
ADAM29	0.5055	0.116278	0.152323
ADAM30	0.0902	0.813839	0.00412143
ADAM32	0.2154	1.60487	0.211116
ADAM33	6.15763	4.82835	1.30375
ADAM3A	0.16925	0.206234	0.00500078
ADAM5P	0.1159	0.198851	0.00535329
ADAM6	0.155	7.71503	0.00742727
ADAM7	0.03745	0.343052	0.00360316
ADAM8	11.5555	125.293	11.6441
ADAM9	66.2192	95.5055	66.4191
ADAMDEC1	8.17189	53.4782	7.39048
ADAMTS1	133.809	54.3086	86.933
ADAMTS10	4.48675	11.1528	4.52385
ADAMTS12	1.74925	25.5062	1.75053
ADAMTS13	1.4513	4.52343	1.46467
ADAMTS14	1.60135	9.42237	1.59949
ADAMTS15	9.11145	4.10129	3.35441
ADAMTS16	3.4425	8.56047	3.04696
ADAMTS17	2.0132	2.92847	2.56319
ADAMTS18	0.307142	0.457087	0.052731
ADAMTS19	0.4481	0.889122	0.0024382
ADAMTS2	7.5316	46.3916	7.51936
ADAMTS20	0.0842	1.3505	0.00197922
ADAMTS3	1.3149	3.94553	1.33211
ADAMTS4	74.6985	61.4995	61.324
ADAMTS5	1.3525	3.31239	1.34579
ADAMTS6	0.5707	3.1463	0.571638
ADAMTS7	6.72255	26.3008	6.82191
ADAMTS8	32.4589	13.1099	20.6504
ADAMTS9	23.1502	46.0279	20.9037
ADAMTS9-AS2	2.452	12.5846	1.08679
ADAMTSL1	3.47595	13.172	3.34795
ADAMTSL2	17.5088	58.0155	17.6169
ADAMTSL3	8.17385	5.9084	5.52173
ADAMTSL4	82.6447	30.6182	31.6431
ADAMTSL5	1.5069	4.40043	1.51909
ADAP1	16.1657	23.2594	16.3478
ADAP2	21.5516	21.3224	22.9726
ADAR	61.1716	95.4709	61.0883
ADARB1	20.3154	12.6634	12.9862
ADARB2	0.967	0.5889	0.1891
ADARB2-AS1	0.8687	4.03146	0.0125932
ADAT1	5.1353	10.4588	5.12712
ADAT2	2.02801	6.1901	2.57503
ADAT3	2.8863	11.1509	2.87636
ADC	3.72765	10.223	3.69769
ADCK1	7.62553	11.8068	7.56223
ADCK2	18.7391	14.658	19.7154
ADCK3	28.7145	32.3902	28.6274
ADCK4	21.3941	40.7022	21.4651
ADCK5	4.6655	18.6745	4.67017
ADCY1	2.17416	1.74215	3.95826
ADCY10	0.08395	0.077	0.0272767
ADCY2	1.56535	2.56064	1.54948
ADCY3	13.3673	16.7498	13.262
ADCY4	23.5042	10.9174	22.4109
ADCY5	3.10255	17.9163	3.11281
ADCY6	14.5724	27.2496	14.5851
ADCY7	24.5204	40.7686	24.5578
ADCY8	1.94475	0.1673	0.67137
ADCY9	16.7917	23.6764	13.047
ADCYAP1	22.3086	2.87845	0
ADCYAP1R1	1.41055	1.67556	1.03238
ADD1	109.676	123.017	80.9399
ADD2	2.14425	3.06171	2.20069
ADD3	29.0845	62.0428	29.0009
ADGB	5.574	0.365105	5.10536
ADH1A	10.5938	13.1632	6.52576
ADH1B	430.836	188.987	288.704
ADH1C	12.2515	30.8895	17.345
ADH4	2.1464	0.152079	0
ADH5	79.3056	79.0348	88.2186
ADH6	0.9281	3.8557	3.14668
ADH7	26.4402	0.00870176	0
ADHFE1	8.15713	33.3854	8.62349
ADI1	120.466	115.545	140.972
ADIG	0.1582	0.197933	0.0147181
ADIPOQ	5.28695	6.88112	0.00268958
ADIPOR1	90.4237	95.7816	91.5948
ADIPOR2	56.5318	51.6574	32.5633
ADK	31.4877	26.995	33.0943
ADM	114.806	287.49	119.465
ADM2	2.2754	6.28764	2.2499
ADNP	24.0532	39.5827	23.9205
ADNP2	9.6947	17.367	9.70646
ADO	11.7408	10.8139	12.7785
ADORA1	4.75708	6.56229	5.04963
ADORA2A	14.8247	19.2233	12.6831
ADORA2B	6.98431	6.83269	9.63639
ADORA3	14.8361	14.6322	15.7765
ADPGK	47.9138	68.7672	48.0668
ADPRH	16.1519	11.8155	15.8355
ADPRHL1	2.30735	3.44177	3.68048
ADPRHL2	21.9926	76.0378	31.6647
ADRA1A	2.58195	0.848943	0.855535
ADRA1B	3.5045	7.1567	3.64748
ADRA1D	3.0964	1.08442	0.747205
ADRA2A	6.8647	27.567	6.88217
ADRA2B	0.8164	4.67071	0.823309
ADRA2C	3.36895	20.7042	0.841545
ADRB1	35.5745	46.462	35.1797
ADRB2	41.1801	24.1783	24.5484
ADRB3	0.44745	0.00574685	0
ADRBK1	61.5386	119.815	61.3035
ADRBK2	10.6737	21.4782	14.1278
ADRM1	84.2425	143.687	84.3182
ADSL	47.6603	48.3101	47.7545
ADSS	18.0054	23.0034	26.8659
ADSSL1	6.90665	14.6112	6.90094
ADTRP	24.534	17.1629	26.4398
AEBP1	268.161	555.77	268.443
AEBP2	9.4613	13.9758	9.40868
AEN	15.5622	22.8516	15.2536
AES	342.453	518.214	269.427
AFAP1	9.99877	15.5244	10.0619
AFAP1-AS1	0.984	1.08807	0.754604
AFAP1L1	22.6472	11.9965	19.4832
AFAP1L2	11.0488	19.2309	10.6963
AFF1	25.4571	51.4636	26.693
AFF2	1.07015	0.890873	0.278661
AFF3	9.93815	16.6632	4.4368
AFF4	27.3988	45.3276	29.9672
AFG3L1P	5.24717	19.9573	5.22925
AFG3L2	25.5481	32.9139	27.9388
AFM	0.65735	1.3147	0.00649984
AFMID	14.3198	55.5027	14.3106
AFP	0.1462	729.597	0.0070441
AFTPH	17.8616	20.27	20.27
AGA	15.7251	15.564	17.4263
AGAP1	6.35595	9.32759	6.23776
AGAP11	4.83195	2.43748	1.82476
AGAP2	3.04555	5.10875	3.06337
AGAP3	33.0218	51.9344	33.1458
AGAP4	2.257	3.44298	2.26697
AGAP5	0.99877	1.45434	0.987364
AGAP6	3.52146	6.95654	3.5278
AGAP7	0.21919	1.14255	0
AGAP8	0.502116	1.73205	0.501321
AGAP9	1.83965	2.72985	1.93903
AGBL1	0.71873	0.00593003	0.464829
AGBL2	7.67973	21.1983	7.48206
AGBL3	0.78425	1.339	0.785149
AGBL4	1.10575	0.231769	1.52991
AGBL5	11.4285	16.2014	15.421
AGER	191.513	146.677	142.799
AGFG1	17.4737	16.6946	17.5585
AGFG2	11.9061	20.3148	11.6181
AGGF1	7.79944	10.3944	9.5446
AGK	8.5104	32.1257	8.50647
AGL	6.3084	8.04964	6.07547
AGMAT	1.12322	0.589662	1.67411
AGMO	0.7339	1.42522	0
AGPAT1	7.8941	9.64087	7.848
AGPAT2	130.073	228.894	129.738
AGPAT3	20.5204	20.811	21.0897
AGPAT4	4.37225	9.56555	2.30525
AGPAT4-IT1	1.80125	0.48975	0.423734
AGPAT5	6.0417	9.25714	6.0542
AGPAT6	14.7019	31.2538	14.7335
AGPAT9	7.98092	17.4257	7.41721
AGPHD1	1.8005	3.4411	1.80954
AGPS	8.72641	13.7678	11.3005
AGR2	183.533	502.33	269.487
AGR3	187.571	178.676	313.721
AGRN	54.2485	53.8697	79.7798
AGRP	11.5737	13.3835	11.9709
AGSK1	0.36845	0.21195	0
AGT	6.0088	26.6545	5.98834
AGTPBP1	17.2216	19.6358	8.37057
AGTR1	7.45125	3.33605	2.93826
AGTR2	37.2556	0.00668404	32.4826
AGTRAP	69.0704	122.785	69.2492
AGXT	2.42845	15.5582	0.00802026
AGXT2	0.39005	7.26734	0.00525879
AGXT2L1	4.25405	32.572	0.00669665
AGXT2L2	21.7161	68.4766	21.6664
AHCTF1	6.19285	16.5686	6.19391
AHCY	66.9904	86.5213	65.867
AHCYL1	40.9468	60.3174	40.8893
AHCYL2	53.1646	53.1652	64.9271
AHDC1	9.132	17.0781	9.12836
AHI1	4.72895	4.4974	4.74979
AHNAK	216.124	290.915	215.286
AHNAK2	9.06623	7.72235	10.4649
AHR	58.0891	74.5516	73.5842
AHRR	4.67275	10.9769	4.73476
AHSA1	85.1681	364.859	85.4003
AHSA2	16.4855	50.968	20.5439
AHSG	3.42985	7.80171	0.00754331
AHSP	52.4656	35.5483	0.0238644
AICDA	1.2404	0.390623	0
AIDA	12.6379	21.9843	12.691
AIF1	10.5554	23.2466	7.10106
AIF1L	18.4279	28.8069	28.8398
AIFM1	11.9172	18.563	11.8058
AIFM2	11.1395	22.2806	11.1748
AIFM3	1.9794	7.88514	1.98771
AIG1	25.2238	24.7575	37.0165
AIM1	20.9264	47.1284	16.7868
AIM1L	6.18275	7.26631	4.86663
AIM2	5.85245	13.6446	5.4379
AIMP1	16.9889	18.5993	18.671
AIMP2	12.4166	21.6873	12.3515
AIP	80.4711	87.1795	86.714
AIPL1	0.20465	0.17121	0.0043717
AIRE	0.382	0.00529017	0.00527435
AJAP1	2.1275	0.56585	0.579941
AJUBA	16.1915	16.6426	18.786
AK1	101.806	103.228	70.8245
AK2	24.3134	30.3317	24.3071
AK3	24.8864	26.5062	26.8638
AK4	3.37005	12.2686	3.28351
AK5	0.359	3.72488	0.363617
AK7	15.1485	23.8769	13.3944
AK8	13.143	13.1371	10.2943
AKAP1	25.6912	34.3397	25.5371
AKAP10	11.8278	25.8517	11.8001
AKAP11	19.3562	27.2255	10.9651
AKAP12	141.11	14.1989	9.4091
AKAP13	59.6205	100.298	36.3741
AKAP14	22.2196	1.4431	0
AKAP17A	2.58935	6.0199	2.57616
AKAP2	1.05865	0.377414	0.603003
AKAP3	1.06404	1.44643	1.98431
AKAP4	0.2544	0.35765	0.00440447
AKAP5	1.57609	3.46084	1.22032
AKAP6	3.0585	8.36388	3.07868
AKAP7	5.53745	2.97945	3.159
AKAP8	13.3551	19.4328	13.3582
AKAP8L	26.2601	47.5581	25.7463
AKAP9	14.8532	55.2272	14.6118
AKD1	3.69135	6.86017	3.58309
AKIP1	14.1825	16.9764	14.2528
AKIRIN1	39.6736	37.9427	45.4469
AKIRIN2	37.1824	45.9813	28.3316
AKIRIN2-AS1	8.2873	30.7236	10.3579
AKNA	23.7799	30.6789	23.6316
AKNAD1	0.2266	0.200151	0.243211
AKR1A1	101.701	120.901	111.368
AKR1B1	98.0099	121.257	99.07
AKR1B10	13.8931	42.5194	0.121324
AKR1B15	0.7801	1.33654	0.0129713
AKR1C1	77.0605	240.337	77.6733
AKR1C2	28.4279	92.9135	29.5853
AKR1C3	78.688	87.7664	79.7506
AKR1C4	2.01225	2.84474	0
AKR1CL1	1.13375	2.01259	0.00667548
AKR1D1	0.2833	3.49808	0.00419804
AKR1E2	1.98645	7.51117	1.99664
AKR7A2	16.8761	19.0272	18.76
AKR7A2P1	3.73387	3.73216	11.4448
AKR7A3	0.60695	36.9947	0.607192
AKR7L	0.33975	2.59388	0.342948
AKT1	76.4441	99.2949	76.4164
AKT1S1	20.0112	40.9122	19.8537
AKT2	22.3667	40.6348	22.3467
AKT3	10.9	36.3615	6.59149
AKTIP	15.692	18.1321	15.2435
ALAD	27.7627	27.0927	28.6564
ALAS1	72.3751	78.6051	81.5846
ALAS2	8.5386	2.66025	2.78448
ALB	0.54865	105.027	0
ALCAM	62.7239	62.2177	96.2482
ALDH16A1	18.3457	35.5623	18.5276
ALDH18A1	18.1058	22.4296	18.0403
ALDH1A1	209.042	293.186	69.8027
ALDH1A2	16.5848	46.1787	3.16645
ALDH1A3	39.801	79.2776	40.0753
ALDH1B1	10.7867	27.3541	10.8391
ALDH1L1	5.3673	15.9846	5.36232
ALDH1L2	1.7236	17.9929	1.71742
ALDH2	341.322	344.135	340.959
ALDH3A1	78.1334	140.52	117.83
ALDH3A2	47.2726	82.7369	74.6795
ALDH3B1	105.11	158.112	59.2533
ALDH3B2	2.58686	6.40985	2.55774
ALDH4A1	11.2211	12.9677	11.052
ALDH5A1	6.24098	6.18265	10.664
ALDH6A1	15.7095	30.9667	15.2867
ALDH7A1	6.17875	8.00599	6.12689
ALDH8A1	1.24455	0.57215	0.178374
ALDH9A1	57.3592	57.298	65.84
ALDOA	358.152	528.993	355.297
ALDOB	4.56792	9.03668	5.88317
ALDOC	17.7686	70.8186	17.725
ALG1	3.86235	5.90043	4.57672
ALG10	1.5338	4.87143	1.47752
ALG10B	1.73465	3.86982	1.74062
ALG11	2.52517	7.1227	3.65728
ALG12	17.194	25.5246	17.1655
ALG13	5.42265	14.8637	5.44005
ALG14	13.7064	12.9978	15.6847
ALG1L	1.02551	3.24361	1.84413
ALG1L2	0.48425	0.579334	0.185609
ALG2	18.9636	30.1162	18.963
ALG3	22.0842	56.5915	22.182
ALG5	43.3752	41.8758	66.6925
ALG6	4.5825	9.22779	4.58876
ALG8	17.1456	27.1886	17.0922
ALG9	5.19995	8.44459	5.18919
ALK	0.6006	0.734379	0
ALKBH1	5.205	6.9974	5.19953
ALKBH2	10.2355	20.2069	10.3799
ALKBH3	14.4271	16.6035	14.4099
ALKBH4	5.14189	6.22041	5.7437
ALKBH5	37.7168	51.0713	43.0766
ALKBH6	10.3179	31.207	10.2083
ALKBH7	52.9445	52.5116	56.194
ALKBH8	3.4998	4.17065	3.44772
ALLC	1.3541	1.86004	0.00784726
ALMS1	9.02825	16.9792	5.67028
ALMS1P	1.63225	0.736894	0
ALOX12	1.88515	2.78355	1.87809
ALOX12B	1.28535	6.1322	0
ALOX12P2	1.385	4.10697	1.38779
ALOX15	74.3846	76.9443	26.4902
ALOX15B	100.305	213.499	164.638
ALOX15P1	14.9404	0.025335	0
ALOX5	247.876	113.772	146.675
ALOX5AP	259.323	333.724	314.472
ALOXE3	1.7405	0.3082	0.0700303
ALPI	0.12855	4.47093	0.0051453
ALPK1	8.53025	15.6226	8.51721
ALPK2	1.38015	2.28952	0.146225
ALPK3	7.825	15.5421	7.92598
ALPL	203.331	279.629	57.8939
ALPP	51.2082	3.02745	1.31361
ALPPL2	6.47012	4.55176	6.81153
ALS2	4.87005	10.9789	4.89127
ALS2CL	24.5011	40.7358	25.1852
ALS2CR11	0.2336	1.09267	0.23152
ALS2CR12	5.8655	13.0362	2.09728
ALS2CR8	2.30255	9.31244	2.31616
ALX1	0.607	12.003	0.0095912
ALX3	2.5794	5.55588	2.60668
ALX4	0.863204	0.140022	0
ALYREF	47.5931	72.2923	47.4201
AMACR	1.37671	0.959382	1.88314
AMBN	0.09255	2.72807	0.00682968
AMBP	6.9204	6.9232	7.11887
AMBRA1	9.11832	13.0365	10.2432
AMD1	48.4847	55.2427	52.6798
AMDHD1	1.0323	3.49417	1.03298
AMDHD2	9.70479	24.9531	9.70279
AMELX	2.9136	3.71669	0.013879
AMELY	0.1484	0.828892	0.0178366
AMFR	30.1414	30.0104	41.4401
AMH	0.83765	5.05585	0.86013
AMHR2	0.805777	0.649218	0.748543
AMICA1	82.6295	56.5664	55.7653
AMIGO1	6.61359	5.02859	6.64153
AMIGO2	21.5102	41.1341	21.0632
AMIGO3	2.2641	12.3392	2.26027
AMMECR1	3.4021	5.85695	3.37052
AMMECR1L	11.1011	13.9075	11.0157
AMN	2.8304	19.6352	2.88058
AMN1	10.0864	12.5359	9.26403
AMOT	3.74109	3.72293	5.60514
AMOTL1	20.0035	30.511	17.5996
AMOTL2	61.4537	73.9926	28.8862
AMPD1	7.84165	0.598915	0
AMPD2	11.1941	31.2891	11.1202
AMPD3	8.0114	17.5036	8.13985
AMPH	1.1253	4.86871	1.14553
AMT	9.0304	34.6044	8.97517
AMTN	6.96525	9.33375	0.0128781
AMY1A	0.02975	0.0376488	0.00263494
AMY1B	0	0	0
AMY1C	0	0	0
AMY2A	1.00485	14.5222	1.00926
AMY2B	9.65685	25.8337	9.51178
AMZ1	2.39302	2.31837	4.58415
AMZ2	27.1499	31.8292	30.5687
AMZ2P1	4.48585	9.69585	4.48863
ANAPC1	3.43745	8.62389	3.44188
ANAPC10	5.54208	5.3195	7.71223
ANAPC11	77.664	69.4599	86.2359
ANAPC13	48.8785	48.6915	51.9975
ANAPC16	54.0942	84.0955	74.0696
ANAPC2	17.8946	25.421	17.9409
ANAPC4	16.0523	30.8005	16.0949
ANAPC5	44.5204	84.0927	44.615
ANAPC7	14.6722	24.2713	14.6738
ANG	26.9325	25.8504	28.0486
ANGEL1	11.0934	22.0507	11.175
ANGEL2	7.99557	15.136	7.93237
ANGPT1	50.3576	24.7207	27.0386
ANGPT2	16.6038	51.3911	16.0888
ANGPT4	2.33994	0.32485	4.22737
ANGPTL1	9.4094	21.232	2.86272
ANGPTL2	41.2494	67.8129	41.0724
ANGPTL3	1.16875	0.0076178	0.0076178
ANGPTL4	131.68	325.658	123.388
ANGPTL5	1.7001	0.375951	1.06804
ANGPTL6	1.275	7.98841	1.26971
ANGPTL7	3.40985	6.44253	0.721449
ANK1	0.4468	4.61029	0.447247
ANK2	3.00271	9.86878	3.13995
ANK3	5.75738	5.79496	4.69694
ANKAR	1.0987	6.77294	1.10296
ANKDD1A	4.3854	4.3884	4.5496
ANKFN1	3.89599	1.5481	0
ANKFY1	19.4263	13.1462	13.1423
ANKH	10.713	17.7118	10.2604
ANKHD1	1.92655	3.9698	1.92478
ANKHD1-EIF4EBP3	0.68355	1.51961	0.687147
ANKIB1	11.1401	20.8387	11.0645
ANKK1	2.19075	6.27084	2.16005
ANKLE1	0.3474	4.10124	0.61285
ANKLE2	28.3117	53.8466	28.1504
ANKMY1	13.6981	23.0469	18.05
ANKMY2	11.4939	16.7739	11.4723
ANKRA2	8.44595	28.6348	8.46433
ANKRD1	361.826	29.6438	29.5643
ANKRD10	31.4092	175.11	38.5105
ANKRD11	12.7348	20.0211	12.7642
ANKRD12	9.7684	26.3086	10.2551
ANKRD13A	31.5642	42.9101	31.3577
ANKRD13B	1.87975	12.1564	3.65803
ANKRD13C	6.4124	9.39212	6.41912
ANKRD13D	19.1871	54.0768	19.0442
ANKRD16	3.16065	6.55039	3.16756
ANKRD17	15.6861	43.6131	15.5066
ANKRD18A	0.562443	1.84298	0.553264
ANKRD18B	0.335703	0.438288	0.0473467
ANKRD18DP	0.21355	0.00559479	0.0052891
ANKRD19P	4.8815	6.0784	3.46667
ANKRD2	0.732967	6.89702	0.734874
ANKRD20A1	0	0	0
ANKRD20A11P	1.2118	0.0163433	0
ANKRD20A2	0	0	0
ANKRD20A3	0.0344	0.0273	0.000767403
ANKRD20A4	0.5869	0.109706	0.00442133
ANKRD20A5P	0.36455	2.80537	0.364588
ANKRD20A8P	0.27985	0.0492	0.00422552
ANKRD20A9P	0.0736122	0.233531	0.0735627
ANKRD22	2.5107	15.9411	2.4984
ANKRD23	1.16502	7.1118	2.06325
ANKRD24	1.03275	0.768185	1.03326
ANKRD26	2.4251	12.7373	2.45493
ANKRD26P1	0.37235	0.982491	0.00178465
ANKRD26P3	0.1321	0.366803	0.00304099
ANKRD27	14.7785	17.598	14.6776
ANKRD28	23.245	22.5392	26.7955
ANKRD29	50.6753	57.3762	22.5945
ANKRD30A	0.17685	0.738739	0.00288737
ANKRD30B	0.13515	0.00298171	0.00298171
ANKRD30BL	6.7305	13.9738	5.87174
ANKRD30BP2	0.075	0.125183	0.00347077
ANKRD31	0.18705	0.400148	0.167395
ANKRD32	2.6904	7.2817	2.68866
ANKRD33	1.7563	0.00530451	0.00530451
ANKRD33B	3.55265	4.66107	1.68193
ANKRD34A	0.454	4.76157	0.460997
ANKRD34B	1.6288	1.9603	0.00267315
ANKRD34C	0.13965	0.329708	0.0023007
ANKRD35	3.4001	7.37955	3.44145
ANKRD36	1.307	2.07765	1.29413
ANKRD36B	0.849131	10.4803	0.850417
ANKRD36BP1	4.84365	28.1712	4.86445
ANKRD36BP2	3.1692	49.1711	3.02683
ANKRD37	15.2276	62.4413	15.2804
ANKRD39	9.63929	11.8173	10.9889
ANKRD40	28.7219	30.3598	24.8335
ANKRD42	7.07125	9.36522	7.69249
ANKRD44	10.9146	28.4162	6.60275
ANKRD45	6.10406	6.22846	7.19594
ANKRD46	13.7437	15.4322	23.3672
ANKRD49	8.65688	16.8083	8.65271
ANKRD5	3.57702	2.99623	3.82987
ANKRD50	8.73155	24.1501	14.8738
ANKRD52	7.8205	15.3029	7.81781
ANKRD53	1.97905	5.92133	2.05681
ANKRD54	28.2392	37.1655	25.3488
ANKRD55	0.68545	3.80962	0.716255
ANKRD6	4.65441	5.60258	3.2228
ANKRD62P1-PARP4P3	0.52805	0.686647	0
ANKRD63	0.269	0.698817	0.0105853
ANKRD65	14.097	24.2121	20.0134
ANKRD7	0.8849	0.548525	0.0132397
ANKRD9	6.35688	33.4755	6.28786
ANKS1A	32.8714	23.89	20.201
ANKS1B	0.7403	1.87896	0.735119
ANKS3	7.51943	20.3539	7.59161
ANKS4B	0.21325	0.45283	0.00649435
ANKS6	7.52845	11.735	7.56492
ANKUB1	5.93025	0.00712015	0
ANKZF1	20.1635	59.1877	20.1842
ANLN	2.18215	10.2956	2.19336
ANO1	16.4483	37.7467	16.2867
ANO10	15.9871	20.6976	15.793
ANO2	4.37475	1.74651	1.80434
ANO3	0.884678	1.53976	0.895718
ANO4	0.541635	0.545664	1.05385
ANO5	2.37261	2.31151	0.705471
ANO6	39.673	33.5232	23.5241
ANO7	0.55255	1.67089	0.550519
ANO8	5.24655	8.08326	5.21498
ANO9	8.79205	52.5423	8.80064
ANP32A	36.0165	52.6546	46.5296
ANP32A-IT1	0.3672	5.76249	0.368479
ANP32AP1	24.6585	34.276	30.691
ANP32B	69.2007	112.203	69.1881
ANP32C	5.20394	7.54633	3.08139
ANP32D	3.31444	3.15503	8.38255
ANP32E	23.9132	28.0794	23.7189
ANPEP	93.3389	132.116	16.5182
ANTXR1	53.2249	79.75	53.1445
ANTXR2	13.5396	26.2016	13.5217
ANTXRL	0.1913	0.257728	0.00663995
ANXA1	900.132	905.803	910.017
ANXA10	12.3639	1.54321	0.0101697
ANXA11	147.246	146.543	195.317
ANXA13	3.57165	1.20693	0
ANXA2	336.605	335.461	462.388
ANXA2P1	8.8454	29.031	8.88605
ANXA2P2	884.73	949.727	949.925
ANXA2P3	33.2063	29.7489	72.648
ANXA3	210.278	237.136	90.2037
ANXA4	89.855	89.6938	155.782
ANXA5	528.263	582.05	533.199
ANXA6	109.234	182.088	61.274
ANXA7	86.917	86.9124	95.6621
ANXA8	0.0736599	0.296418	0.00351248
ANXA8L1	0	0	0
ANXA8L2	14.8223	13.7692	3.61471
ANXA9	10.3644	10.5921	10.486
AOAH	16.1904	24.7379	16.1535
AOC2	2.3727	1.64155	0.558107
AOC3	170.735	70.1947	119.453
AOC4	1.8142	1.00983	1.08191
AOX1	32.2376	5.73315	4.28552
AOX2P	0.28115	0.0604023	0.00316105
AP1AR	11.2071	16.9835	10.9557
AP1B1	61.4801	78.9996	61.5374
AP1B1P1	1.44035	0.0237952	0
AP1G1	22.1792	34.7887	22.1664
AP1G2	30.0954	143.877	29.6842
AP1M1	37.1957	43.1935	37.1071
AP1M2	36.9211	26.891	45.227
AP1S1	42.3884	42.0548	43.0975
AP1S2	25.4603	23.7785	33.0206
AP1S3	3.84248	3.84674	9.0156
AP2A1	33.5141	66.0323	33.4183
AP2A2	28.3988	57.708	28.3047
AP2B1	53.6186	65.1247	51.5384
AP2M1	195.328	282.464	196.176
AP2S1	124.735	147.392	124.344
AP3B1	18.5611	28.6923	18.2102
AP3B2	0.8758	9.92815	0.894194
AP3D1	40.6804	71.5583	40.6083
AP3M1	12.7104	18.0413	12.73
AP3M2	9.5405	30.961	9.57538
AP3S1	39.0367	43.4161	37.5294
AP3S2	0.602389	0.759412	0.788118
AP4B1	7.46915	21.1767	7.47309
AP4E1	3.30275	7.41741	3.31583
AP4M1	14.2714	20.8915	14.2659
AP4S1	1.76498	2.9467	2.38627
AP5B1	17.1525	19.899	15.8229
APAF1	5.63265	8.11743	5.62047
APBA1	1.69705	3.0688	1.69208
APBA2	2.32048	19.8709	2.32387
APBA3	8.7109	16.0207	8.71525
APBB1	37.1411	33.7721	34.4091
APBB1IP	23.855	29.7991	24.7046
APBB2	14.3688	11.3592	9.14164
APBB3	8.84678	18.5233	8.67158
APC	5.90027	12.2056	4.50579
APC2	0.7562	0.949952	0.753333
APCDD1	25.1455	25.2595	11.0605
APCDD1L	0.4324	0.873985	0.148369
APCS	1.11475	7.0632	0.015074
APEH	46.0567	52.5629	43.1164
APEX1	78.4622	125.993	78.2938
APEX2	17.1761	25.1192	17.0518
APH1A	119.113	102.109	132.105
APH1B	10.0528	6.6833	6.59983
API5	18.535	30.3011	28.1541
APIP	17.42	9.77539	9.50408
APITD1	3.67554	4.67951	4.20186
APITD1-CORT	0.111	0.11552	0.00739048
APLF	1.1814	1.6262	1.1735
APLN	26.853	56.5532	27.3686
APLNR	33.4136	54.4592	35.294
APLP1	5.63975	15.8511	4.54933
APLP2	349.457	349.261	564.029
APOA1	4.33	1.00757	0.996818
APOA1BP	75.8162	72.4452	124.565
APOA2	18.6212	286.164	0.0306291
APOA4	0.7853	5.26286	0.00803513
APOA5	0.43045	5.11515	0
APOB	0.1396	1.7025	0.138864
APOBEC1	0.16235	32.8916	0.0147214
APOBEC2	1.878	3.96588	1.80228
APOBEC3A	10.3203	15.2166	4.67206
APOBEC3B	5.55745	9.34173	5.02232
APOBEC3C	33.0299	31.0661	37.7449
APOBEC3D	4.8395	7.81634	4.75276
APOBEC3F	3.5053	4.61233	3.44663
APOBEC3G	19.6913	18.8082	21.5606
APOBEC3H	2.999	9.90497	3.00652
APOBEC4	4.84084	0.00693066	5.69185
APOBR	33.073	50.3643	18.1454
APOC1	1560.73	1703.13	1703.13
APOC1P1	2.86464	2.86504	9.8124
APOC2	0	0	0
APOC3	14.8492	56.8781	0.0156474
APOC4	0	0	0
APOC4-APOC2	0.311	0.274294	0.00694069
APOD	124.048	962.594	126.748
APOE	1596.24	2044.35	1727.69
APOF	0.33015	5.4869	0.00746979
APOH	22.0605	22.133	26.2901
APOL1	81.9896	165.497	82.5659
APOL2	29.163	59.6157	29.2321
APOL3	45.6155	48.0188	36.977
APOL4	14.9088	14.8075	18.805
APOL5	0.2601	3.50277	0.00572161
APOL6	12.6728	25.035	23.5897
APOLD1	108.202	38.06	41.4946
APOM	0.44215	0.588443	0.446557
APOO	9.73019	8.90694	10.2117
APOOL	4.05365	7.0883	5.69218
APOPT1	23.6167	30.2761	26.8835
APP	320.332	372.6	349.961
APPBP2	11.2341	13.9619	12.2727
APPL1	10.2416	19.7834	14.7894
APPL2	25.1261	28.1529	24.588
APRT	137.027	213.231	137.938
APTX	13.4269	19.3123	13.4725
AQP1	871.29	1516.13	334.591
AQP10	2.28005	1.2969	1.69627
AQP11	0.70085	4.3674	0.70366
AQP12A	0.4817	2.83733	0.00919626
AQP12B	0.5224	3.34197	0.0103097
AQP2	1.12412	0.425137	0
AQP3	408.212	303.302	484.002
AQP4	90.2335	91.6949	225.915
AQP5	23.8015	72.88	47.4903
AQP6	1.6372	0.481726	0
AQP7	5.74305	7.00645	4.63217
AQP7P1	0.1688	1.16515	0
AQP7P3	6.00705	1.42305	0.0223393
AQP8	1.596	0.17315	0
AQP9	49.19	126.481	16.0721
AQPEP	0.3269	0.82997	0.334473
AQR	10.1784	19.5541	10.1676
AR	3.0865	4.41605	1.63085
ARAF	37.3164	44.8329	37.3481
ARAP1	66.5969	60.8458	44.1897
ARAP2	24.0205	25.8157	8.90858
ARAP3	21.309	13.617	13.5926
ARC	35.8775	9.3664	9.75767
ARCN1	53.6818	64.0126	53.6049
AREG	33.6234	35.7937	47.8223
ARF1	285.603	368.564	286.035
ARF3	83.5924	103.516	86.1621
ARF4	159.099	167.347	164.564
ARF5	156.258	155.345	185.252
ARF6	46.12	44.2451	59.6747
ARFGAP1	24.2572	107.801	24.0997
ARFGAP2	43.8802	60.3761	43.6531
ARFGAP3	38.7013	69.2115	38.6217
ARFGEF1	12.0845	31.9524	12.0038
ARFGEF2	9.3292	23.6124	9.30209
ARFIP1	20.7212	20.0711	21.6849
ARFIP2	18.1158	33.9826	18.1226
ARFRP1	19.2234	41.0965	19.2039
ARG1	4.42075	0.572144	0.229695
ARG2	16.447	36.6377	15.9353
ARGFX	0.06375	0.110034	0.0023107
ARGFXP2	5.06995	0.18375	0.0120666
ARGLU1	77.5401	84.4188	79.9974
ARHGAP1	56.6547	73.6793	56.2579
ARHGAP10	15.1433	20.6725	15.5676
ARHGAP11A	1.54525	4.83105	1.53941
ARHGAP11B	0.7137	4.58243	0.715638
ARHGAP12	14.2172	31.9971	14.1023
ARHGAP15	16.5507	43.8952	17.5513
ARHGAP17	23.7416	31.2889	23.7302
ARHGAP18	37.7347	60.4082	38.2148
ARHGAP19	4.3712	6.14955	4.44333
ARHGAP19-SLIT1	0.0901	0.148678	0.0065059
ARHGAP20	4.5418	1.52588	4.51792
ARHGAP21	17.1035	14.7462	17.1166
ARHGAP22	3.237	5.80564	3.18051
ARHGAP23	33.6035	19.6406	16.4638
ARHGAP24	11.0503	11.5815	8.2619
ARHGAP25	22.6904	25.3471	13.9733
ARHGAP26	5.82105	29.5359	5.80788
ARHGAP27	8.82205	20.8912	8.83019
ARHGAP28	5.72039	3.46351	2.29454
ARHGAP29	25.5413	31.7023	16.8392
ARHGAP30	37.6058	34.5758	35.1937
ARHGAP31	25.5927	19.8536	19.8467
ARHGAP32	6.1457	10.8522	6.14934
ARHGAP33	2.89595	22.7111	2.86736
ARHGAP35	21.6082	21.1297	22.013
ARHGAP36	1.2969	28.7539	0.00204095
ARHGAP39	10.612	2.91436	10.5403
ARHGAP4	26.0169	73.313	26.1365
ARHGAP40	5.8021	9.09841	1.87981
ARHGAP42	3.90275	11.2638	3.83297
ARHGAP44	18.5732	8.05465	27.0617
ARHGAP5	10.7107	27.357	17.9153
ARHGAP5-AS1	3.4905	4.69074	3.47181
ARHGAP6	6.2236	5.17238	5.17061
ARHGAP8	0.251313	0.321286	0.272989
ARHGAP9	10.9748	29.6097	16.5375
ARHGDIA	218.016	312.436	218.191
ARHGDIB	377.656	475.434	428.33
ARHGDIG	0.82455	5.9824	0
ARHGEF1	66.8138	114.969	67.0055
ARHGEF10	19.5246	17.3233	13.8014
ARHGEF10L	29.0729	22.7466	29.1012
ARHGEF11	14.4135	22.9217	14.4208
ARHGEF12	43.0368	79.7987	42.9391
ARHGEF15	38.8212	12.369	29.7696
ARHGEF16	6.5625	14.1574	6.61298
ARHGEF17	20.3952	23.032	15.7579
ARHGEF18	18.6409	20.5735	21.0422
ARHGEF19	11.1885	12.8398	10.9374
ARHGEF2	62.8453	104.526	63.2181
ARHGEF25	11.2827	47.5587	11.3658
ARHGEF26	29.8101	9.28706	13.6969
ARHGEF26-AS1	4.00078	9.95304	5.15497
ARHGEF3	15.3793	25.3744	17.7303
ARHGEF33	0.62975	2.21559	0.607571
ARHGEF35	2.16588	6.96595	4.07868
ARHGEF37	10.6951	8.7668	5.90907
ARHGEF38	9.50253	10.9672	8.25911
ARHGEF4	7.41506	11.5227	2.05593
ARHGEF40	16.1062	19.5434	16.7003
ARHGEF5	10.1944	9.86374	10.5906
ARHGEF6	19.6275	21.8724	16.0632
ARHGEF7	9.15233	18.6181	10.3928
ARHGEF9	5.84545	23.3978	5.79212
ARID1A	20.5938	27.1917	20.6054
ARID1B	14.0003	12.888	13.5746
ARID2	5.55515	19.6283	5.57189
ARID3A	3.11626	13.9584	3.1146
ARID3B	3.2244	4.11595	3.23292
ARID3C	0.35945	0.285447	0.011071
ARID4A	12.3108	7.53545	7.9816
ARID4B	14.599	15.4127	14.5702
ARID5A	83.9899	35.696	35.7093
ARID5B	30.1753	23.2907	32.0434
ARIH1	22.3914	29.6743	22.2164
ARIH2	22.0712	33.9321	22.1688
ARL1	42.6704	42.6197	45.1846
ARL10	1.00157	1.208	0.999393
ARL11	5.7777	5.89384	6.86822
ARL13A	1.033	2.24011	0.310614
ARL13B	12.4064	8.9635	10.9198
ARL14	0.834456	0.28615	0.0122115
ARL15	13.0857	12.4078	25.3461
ARL16	20.6809	45.2831	20.6358
ARL17A	0.323397	0.523637	0.322612
ARL17B	0	0	0
ARL2	81.0747	93.0956	80.8773
ARL2-SNX15	0.21075	0.2295	0.0044007
ARL2BP	60.5517	53.3137	64.0189
ARL3	13.5105	14.2886	14.2886
ARL4A	13.8818	13.7697	14.8727
ARL4C	34.9419	48.5857	32.1927
ARL4D	15.9323	57.7228	15.8897
ARL5A	20.8701	20.4622	32.0777
ARL5B	17.869	29.9338	20.9557
ARL5C	0.2957	0.43326	0.0132613
ARL6	7.58883	7.46114	4.64887
ARL6IP1	72.8529	60.3324	119.965
ARL6IP4	137.277	150.919	138.62
ARL6IP5	130.126	129.664	237.131
ARL6IP6	10.387	11.2574	10.31
ARL8A	47.3463	71.0435	47.354
ARL8B	55.288	59.0219	56.1839
ARL9	0.93835	1.16491	0.866612
ARMC1	13.3918	13.2638	17.5085
ARMC10	11.3971	14.0592	11.3608
ARMC12	0.424462	5.1578	0.423234
ARMC2	10.2215	12.1958	3.09283
ARMC3	26.4196	0.24945	0
ARMC4	16.1061	13.211	9.52783
ARMC5	6.2256	5.10891	6.21766
ARMC6	15.9388	25.3438	15.9408
ARMC7	17.7067	22.0824	17.3396
ARMC8	8.50735	15.9155	8.54615
ARMC9	10.2652	20.1455	10.2132
ARMCX1	18.1566	24.8098	12.9791
ARMCX2	15.6124	29.6849	15.59
ARMCX3	30.8682	54.36	31.0713
ARMCX4	1.85253	1.93328	1.96138
ARMCX5	5.189	7.61806	5.16897
ARMCX5-GPRASP2	0.42095	0.964	0.420553
ARMCX6	9.596	16.7146	9.52113
ARMS2	0.4012	0.4012	0.0155887
ARNT	24.0195	38.6921	23.9544
ARNT2	9.58256	9.59502	10.2957
ARNTL	13.9043	35.1262	15.301
ARNTL2	2.05745	5.16379	2.06561
ARPC1A	40.5848	63.8366	61.8915
ARPC1B	295.239	381.291	304.038
ARPC2	347.649	437.429	372.712
ARPC3	170.227	128.64	251.567
ARPC4	109.316	105.895	135.02
ARPC4-TTLL3	0.06425	0.0582903	0.00330425
ARPC5	177.537	168.641	292.377
ARPC5L	60.1999	126.14	60.2726
ARPM1	1.05081	7.82885	2.26497
ARPP19	57.1782	53.0465	62.2253
ARPP21	3.3331	2.31908	0.0021593
ARR3	0.64295	3.1976	0.205618
ARRB1	49.1332	75.2761	41.3457
ARRB2	130.657	68.3567	119.238
ARRDC1	40.6296	110.665	40.5822
ARRDC2	116.808	105.338	78.5128
ARRDC3	116.105	200.346	126.018
ARRDC4	25.5178	30.3037	12.6873
ARRDC5	0.682334	3.86978	0.68023
ARSA	21.7459	35.7371	21.7922
ARSB	5.3206	8.63122	7.06971
ARSD	19.5628	19.1504	33.6758
ARSE	4.16701	4.04298	7.85747
ARSF	0.20295	0.0830424	0
ARSG	2.5202	8.14127	2.51996
ARSH	0.08425	0.10024	0.0228663
ARSI	26.67	90.6713	32.7084
ARSJ	5.32505	12.7168	5.35378
ARSK	3.3696	5.26687	4.72504
ART1	2.79405	0.550284	0
ART3	5.89625	0.1574	0
ART4	6.1924	18.8727	2.24879
ART5	1.70552	3.33503	1.71309
ARTN	0.60025	9.51497	0.603056
ARV1	21.5684	18.8815	26.882
ARVCF	9.0709	26.0573	9.06655
ARX	2.50265	3.08516	0
AS3MT	0.291	0.0120869	0.289259
ASAH1	253.619	250.293	179.701
ASAH2	0.13145	0.189981	0.107171
ASAH2B	1.6877	2.8767	1.62409
ASAP1	15.0614	37.5017	19.2862
ASAP1-IT1	6.49665	9.65919	0.0122881
ASAP2	10.7029	21.5362	10.7057
ASAP3	14.6197	28.5334	14.9551
ASB1	6.5391	13.5157	6.55053
ASB10	0.35785	0.35785	0.00506198
ASB11	0.31345	0.502885	0
ASB12	0.44975	0.284649	0.855104
ASB13	15.846	19.2964	15.5104
ASB14	1.14435	0.791389	1.4972
ASB15	0.241	0.298307	0.00218907
ASB16	1.30985	3.58382	1.30739
ASB17	0.23145	0.245403	0.00663334
ASB18	0.3054	0.438331	0.00854809
ASB2	2.98865	5.32059	3.02926
ASB3	1.78635	2.88295	2.53123
ASB4	0.6062	0.65279	0.851975
ASB5	1.40205	0.16815	0.00379497
ASB6	6.69885	14.7817	6.70925
ASB7	3.69436	5.15276	4.89435
ASB8	14.1786	16.9293	14.465
ASB9	3.55329	3.81515	5.00685
ASB9P1	1.32408	7.23577	2.25994
ASCC1	9.24915	14.545	9.24503
ASCC2	26.477	38.8268	26.47
ASCC3	5.31256	17.9466	5.32291
ASCL1	4.22107	0.733756	0
ASCL2	3.15085	2.80829	3.92928
ASCL3	0.4788	1.8269	0.0100937
ASCL4	0.2126	0.461077	0.00530743
ASF1A	18.7701	17.2421	20.2342
ASF1B	9.60645	25.0286	9.10487
ASGR1	11.6645	13.8492	4.8772
ASGR2	1.4121	2.48835	1.43285
ASH1L	10.7288	38.821	10.7021
ASH2L	19.6264	19.6005	20.2067
ASIP	3.0508	0.449503	0.0344155
ASL	38.4444	53.9594	38.5531
ASMT	0.2978	0.371939	0.00445107
ASMTL	3.0978	4.5769	3.09416
ASMTL-AS1	0.9318	2.20175	0.938902
ASNA1	72.2935	72.5709	83.2008
ASNS	7.72138	208.37	7.28289
ASNSD1	28.9205	31.1688	29.4252
ASPA	3.6534	3.01109	1.88504
ASPDH	0.6727	2.54503	0.66947
ASPG	12.5638	19.9945	0.550453
ASPH	20.5826	33.0295	28.4391
ASPHD1	5.20732	10.251	3.98091
ASPHD2	1.96505	2.73686	1.95947
ASPM	0.53605	3.4233	0.526273
ASPN	42.274	71.9393	40.9473
ASPRV1	1.6473	1.32625	0.903043
ASPSCR1	20.2535	33.725	20.2161
ASRGL1	18.0859	67.7333	18.4612
ASS1	35.7163	60.7474	64.9076
ASTE1	4.809	4.63409	4.45755
ASTL	5.80575	0.4406	0
ASTN1	1.3025	1.66266	0.0546255
ASTN2	1.34336	2.58302	2.55149
ASUN	6.60478	13.1074	6.60545
ASXL1	14.359	31.9681	19.0905
ASXL2	5.63317	22.1322	8.40041
ASXL3	0.31135	1.58094	0.997691
ASZ1	0.3859	0.585214	0
ATAD1	22.6868	29.8225	22.468
ATAD2	4.59255	15.3383	4.5994
ATAD2B	2.8313	14.0563	2.82928
ATAD3A	7.35308	26.5672	7.3754
ATAD3B	7.7748	38.792	7.38027
ATAD3C	4.51553	5.76055	4.51747
ATAD5	0.91205	3.33279	0.911848
ATAT1	0.59755	1.46256	0.598396
ATCAY	0.81475	0.04119	0.00167075
ATE1	7.52775	17.1675	8.96201
ATF1	18.8647	22.1295	20.4273
ATF2	13.8115	19.703	13.8174
ATF3	308.279	422.214	154.022
ATF4	211.918	215.229	212.005
ATF5	19.5953	56.3366	19.6713
ATF6	20.8185	20.2594	23.1707
ATF6B	11.5582	17.0523	11.5473
ATF7	10.9315	13.1488	10.9359
ATF7IP	13.595	51.6044	13.4485
ATF7IP2	4.26365	23.8428	4.27536
ATG10	4.84998	4.79239	4.94141
ATG12	11.9337	15.8949	11.8389
ATG13	16.6811	18.5194	16.6751
ATG14	7.98195	17.4919	7.96716
ATG16L1	10.4473	21.1093	10.4224
ATG16L2	21.0023	36.3737	21.9713
ATG2A	8.984	52.3708	8.96004
ATG2B	6.2617	6.58455	6.29496
ATG3	59.0089	89.9539	58.6976
ATG4A	13.3787	20.007	13.4118
ATG4B	21.7271	47.0344	21.7499
ATG4C	6.60804	9.21141	7.86306
ATG4D	9.62323	18.2055	9.67599
ATG5	21.2411	21.3529	23.697
ATG7	8.8155	11.9429	13.7471
ATG9A	24.1568	47.3251	24.1498
ATG9B	2.2037	9.82526	2.20058
ATHL1	56.7347	658.201	56.9569
ATIC	35.5757	50.74	35.5327
ATL1	6.06641	6.72094	7.4351
ATL2	22.6674	31.8607	25.8091
ATL3	16.0967	63.7615	15.7796
ATM	7.3335	27.6133	7.35653
ATMIN	14.8001	17.0457	14.5304
ATN1	77.1957	206.096	77.5198
ATOH1	0.23285	14.2207	0.0117931
ATOH7	0.5815	0.15865	0.0102671
ATOH8	40.6346	15.5962	15.2287
ATOX1	133.737	131.652	137.64
ATP10A	25.1688	29.2937	8.48374
ATP10B	3.08705	5.74807	0.833307
ATP10D	7.36115	6.30969	7.37713
ATP11A	57.9282	67.3364	63.3081
ATP11B	12.9225	24.7207	12.9249
ATP11C	4.81005	10.5487	4.8204
ATP12A	18.7368	0.1991	0
ATP13A1	22.4067	44.4718	22.3692
ATP13A2	18.2446	59.6998	18.2482
ATP13A3	26.667	97.8442	26.2768
ATP13A4	37.0045	82.8791	15.3528
ATP13A5	0.5928	1.92967	0.610896
ATP1A1	445.742	515.631	439.557
ATP1A1OS	1.9916	3.47843	1.99586
ATP1A2	9.34985	3.5985	7.76747
ATP1A3	0.7667	8.57426	0.767957
ATP1A4	0.29585	0.06515	0
ATP1B1	146.414	146.872	191.067
ATP1B2	4.8616	8.9369	2.36518
ATP1B3	115.352	315.649	123.739
ATP1B4	0.10885	0.00347571	0.00286389
ATP2A1	0.351719	4.5834	0.354684
ATP2A2	54.2177	78.6523	52.9058
ATP2A3	46.7753	63.3073	43.8943
ATP2B1	18.4158	27.3046	18.7477
ATP2B2	1.03705	0.04555	0
ATP2B3	0.40805	0.0329468	0.00189518
ATP2B4	51.4631	26.9839	28.4573
ATP2C1	30.0705	50.0754	23.259
ATP2C2	27.618	49.1663	26.7711
ATP4A	103.658	0.07535	0.00386025
ATP4B	104.986	0.356883	0.00909372
ATP5A1	202.9	202.548	209.716
ATP5B	284.415	447.958	285.278
ATP5C1	99.856	95.9744	142.888
ATP5D	67.7692	170.458	67.7467
ATP5E	65.7651	62.7529	163.667
ATP5EP2	438.24	587.129	547.185
ATP5F1	53.6589	53.1401	80.806
ATP5G1	76.7297	81.9025	76.3636
ATP5G2	141.963	112.74	178.264
ATP5G3	49.6961	61.4014	57.2159
ATP5H	115.981	114.794	196.576
ATP5I	245.068	244.869	381.673
ATP5J	50.3207	49.2591	68.5795
ATP5J2	92.7596	55.4763	166.159
ATP5J2-PTCD1	0.0146156	0.0122879	0.00123477
ATP5L	77.3135	77.2969	177.853
ATP5L2	29.4912	22.0056	30.154
ATP5O	157.069	151.914	310.215
ATP5S	6.24425	5.94749	7.06012
ATP5SL	33.5624	55.2878	33.6216
ATP6AP1	212.943	185.557	241.06
ATP6AP1L	4.03077	6.5109	4.10445
ATP6AP2	92.9737	91.9107	129.436
ATP6V0A1	33.3488	43.805	33.6126
ATP6V0A2	5.17845	4.9649	5.18112
ATP6V0A4	1.00715	3.70671	2.17911
ATP6V0B	288.014	280.473	360.992
ATP6V0C	280.076	317.076	280.427
ATP6V0CP3	0.99405	0.418937	0.0212351
ATP6V0D1	160.137	158.645	193.326
ATP6V0D2	18.3229	20.2331	18.2719
ATP6V0E1	309.071	302.027	415.901
ATP6V0E2	11.1173	17.8609	18.9506
ATP6V1A	43.8462	37.2929	50.767
ATP6V1B1	11.8077	9.00013	15.6824
ATP6V1B2	113.993	102.775	99.1114
ATP6V1C1	21.4383	20.1145	23.0825
ATP6V1C2	1.09714	7.13043	1.09744
ATP6V1D	50.6161	49.5281	52.1182
ATP6V1E1	91.3093	112.161	94.8273
ATP6V1E2	1.58127	2.36402	1.59253
ATP6V1F	191.59	191.58	343.653
ATP6V1G1	81.6604	76.618	132.749
ATP6V1G2	0.122823	0.6375	0.122445
ATP6V1G2-DDX39B	0.0132	0.0114	0.000802398
ATP6V1G3	0.16305	0.697882	0.0182531
ATP6V1H	34.813	39.3465	37.6416
ATP7A	4.6443	7.75093	4.59598
ATP7B	3.11705	5.36077	3.17059
ATP8A1	25.2437	25.2925	29.0484
ATP8A2	0.90165	2.14956	0.535714
ATP8B1	12.8684	27.3455	12.785
ATP8B2	13.4847	27.5916	13.5011
ATP8B3	0.5914	2.35328	0.597554
ATP8B4	3.12	6.21216	3.20128
ATP8B5P	2.46262	2.04396	1.90839
ATP9A	14.42	14.3322	21.0643
ATP9B	13.9728	12.5244	16.1116
ATPAF1	18.0246	22.7972	19.7669
ATPAF1-AS1	0.4837	0.0137112	0.0137112
ATPAF2	11.2595	17.4207	11.2683
ATPBD4	2.5445	3.31821	2.47663
ATPIF1	47.5413	66.7611	63.565
ATR	4.4961	16.704	4.49823
ATRIP	4.9133	7.55347	4.90128
ATRN	10.7256	17.2161	13.292
ATRNL1	0.486596	0.657595	0.579816
ATRX	13.0769	35.1948	13.0244
ATXN1	7.5302	26.9466	7.45791
ATXN10	40.4881	41.1287	40.6478
ATXN1L	11.3157	14.7024	9.95036
ATXN2	14.4892	26.764	14.5435
ATXN2L	27.5034	87.7936	27.0699
ATXN3	5.56355	11.2178	5.6153
ATXN3L	0.04965	0.110153	0.101641
ATXN7	12.3621	30.1883	12.3945
ATXN7L1	2.6057	1.72566	2.61632
ATXN7L2	3.40103	5.57615	3.41004
ATXN7L3	19.2778	36.7014	19.2179
ATXN7L3B	41.2692	39.6619	53.2344
ATXN8OS	0.0806	0.137443	0.00755291
AUH	12.4199	144.23	12.4528
AUP1	95.3191	209.113	95.3286
AURKA	6.1124	7.41579	4.81798
AURKAIP1	78.1843	106.387	77.9373
AURKAPS1	0.7743	3.27327	0.78326
AURKB	8.668	23.5197	8.5362
AURKC	1.0425	2.10427	1.0453
AUTS2	11.5116	16.1437	11.4838
AVEN	7.2545	20.081	7.24888
AVIL	4.65861	33.6158	4.69605
AVL9	8.76065	21.6233	8.74676
AVP	9.96395	10.0163	0.010926
AVPI1	58.3397	75.3465	21.8196
AVPR1A	0.4663	1.54179	0.466217
AVPR1B	0.1649	0.298266	0.00742035
AVPR2	3.1636	7.469	1.6314
AWAT1	0.5212	12.385	0.00803299
AWAT2	5.77925	0.00821669	0
AXDND1	0.9863	0.00666416	0.00947296
AXIN1	14.548	22.7646	14.5653
AXIN2	19.386	11.6241	9.52825
AXL	42.2663	16.5959	22.3133
AZGP1	87.1239	160.126	119.849
AZGP1P1	0.53365	18.7301	0.0107806
AZI1	8.5374	16.8961	8.41258
AZI2	23.156	30.4102	14.7279
AZIN1	50.8598	64.1917	58.8892
AZU1	2.88305	56.9855	0.429932
B2M	8598.25	8011.61	10966.2
B3GALNT1	21.6371	31.3923	12.3997
B3GALNT2	6.3052	9.60927	6.29176
B3GALT1	0.5466	0.00729367	0
B3GALT2	4.60655	10.6087	0.886392
B3GALT4	2.81495	2.73569	3.2737
B3GALT5	0.2543	0.150597	0.00479884
B3GALT6	11.1193	16.2216	11.0977
B3GALTL	5.17385	6.39282	5.03477
B3GAT1	0.73395	4.92621	0.736769
B3GAT2	0.13355	0.657304	0.00675943
B3GAT3	21.1206	48.2477	21.097
B3GNT1	35.4944	35.064	23.038
B3GNT2	24.3421	24.491	29.8319
B3GNT3	0.985014	4.87806	3.98481
B3GNT4	0.3405	0.92813	0.345097
B3GNT5	31.0939	38.8349	40.938
B3GNT6	0.973549	1.50042	0.769357
B3GNT7	40.6137	40.8153	49.6148
B3GNT8	35.0988	36.3576	32.1453
B3GNT9	9.97285	15.8324	9.9647
B3GNTL1	5.29845	12.3852	5.29474
B4GALNT1	0.7631	3.02602	0.786614
B4GALNT2	1.02091	0.685128	0.00405572
B4GALNT3	20.3893	21.3482	16.7647
B4GALNT4	3.12779	3.37398	2.9823
B4GALT1	128.473	126.689	130.905
B4GALT2	22.0699	39.1627	22.0298
B4GALT3	22.8013	67.9437	22.8563
B4GALT4	12.5465	37.6869	12.5224
B4GALT5	65.7485	67.8742	84.0145
B4GALT6	1.7686	2.53089	2.23059
B4GALT7	20.1715	28.8429	20.1198
B7H6	2.0034	0.813484	2.12264
B9D1	18.9242	29.5603	21.1635
B9D2	15.9804	15.4843	14.7303
BAALC	12.5794	20.7205	2.06791
BAAT	3.89198	3.39458	4.77119
BABAM1	60.0452	59.9053	64.1462
BACE1	16.3146	21.0296	10.1608
BACE1-AS	3.84375	3.391	3.89137
BACE2	25.7828	30.7224	25.8984
BACH1	20.6103	33.6753	20.5889
BACH2	2.7435	3.05941	2.78947
BAD	65.0238	62.9451	71.169
BAG1	33.0468	32.6995	38.2179
BAG2	14.2042	30.3082	14.3163
BAG3	116.78	151.974	118.263
BAG4	6.3668	8.91607	8.2767
BAG5	14.0378	15.6228	15.9361
BAG6	10.5297	12.4332	10.5151
BAGE	0.0837	4.42416	0.0135986
BAGE2	0	0	0
BAGE3	0	0	0
BAGE4	0	0	0
BAGE5	0	0	0
BAHCC1	5.39785	9.36732	5.42452
BAHD1	25.623	25.3386	26.6926
BAI1	0.64865	5.62477	0.649159
BAI2	2.8181	5.02056	2.69959
BAI3	1.37415	0.77525	0.422627
BAIAP2	33.7771	59.1999	34.5773
BAIAP2L1	23.5816	33.51	23.4392
BAIAP2L2	0.638726	6.26087	0.812331
BAIAP3	20.8673	47.5951	20.6573
BAK1	19.5693	25.4378	18.759
BAMBI	14.2531	43.9138	14.5625
BANF1	88.298	158.526	100.598
BANF2	0.1651	2.03963	0.0106846
BANK1	9.85822	9.45272	6.50769
BANP	5.5194	13.8049	5.53661
BAP1	27.7494	31.9797	27.6773
BARD1	1.9134	6.72805	1.91288
BARHL1	0.71075	0.616576	0.00708891
BARHL2	0.24235	8.18275	0.00778275
BARX1	3.87595	5.71536	0.0213032
BARX2	0.658687	2.75354	2.52169
BASP1	36.8259	140.648	36.898
BASP1P1	3.80965	0.410459	0
BATF	20.8716	37.5226	20.6076
BATF2	19.1388	55.4378	18.7218
BATF3	14.158	34.9276	13.9735
BAX	69.4718	117.486	69.1182
BAZ1A	34.4132	39.2164	34.4841
BAZ1B	20.2691	39.5251	20.1628
BAZ2A	21.7151	55.3709	21.7664
BAZ2B	10.3293	21.9958	10.3725
BBC3	6.71534	31.851	6.68933
BBIP1	7.16605	7.40507	6.4779
BBOX1	0.7807	1.29303	0.925214
BBS1	20.9892	27.1101	20.432
BBS10	11.6501	10.4407	13.6116
BBS12	3.22641	3.85461	4.15299
BBS2	19.5148	29.5712	19.5973
BBS4	13.6344	7.44403	13.5368
BBS5	7.08845	13.4398	6.53979
BBS7	4.6315	4.81063	4.62447
BBS9	8.50622	14.8418	8.4844
BBX	12.7173	23.2502	12.5567
BCAM	173.745	170.75	226.41
BCAN	0.2731	2.67408	0.274275
BCAP29	17.966	17.5985	18.9015
BCAP31	126.143	125.781	168.213
BCAR1	26.5025	44.7883	26.5521
BCAR3	13.9284	26.7703	13.9143
BCAR4	0.1759	37.7988	0.00923929
BCAS1	7.86655	16.0238	7.56331
BCAS2	25.286	25.2318	39.9498
BCAS3	18.6313	23.2838	17.7567
BCAS4	7.04565	5.61006	15.0106
BCAT1	15.577	28.8122	15.4812
BCAT2	30.3537	59.2064	30.4505
BCCIP	14.6456	21.8326	14.5952
BCDIN3D	2.00549	2.54419	2.50804
BCHE	27.342	7.9607	17.8088
BCKDHA	48.1516	49.2802	47.5401
BCKDHB	5.57876	8.86389	5.59331
BCKDK	31.7427	51.6185	31.7233
BCL10	10.2908	19.1597	26.0128
BCL11A	2.07339	1.32884	3.62212
BCL11B	2.30165	3.20733	2.30007
BCL2	5.01815	8.87172	5.06049
BCL2A1	86.0143	101.223	73.1844
BCL2L1	163.264	188.103	166.479
BCL2L10	0.33695	0.435876	0.115972
BCL2L11	8.4717	14.9311	8.37549
BCL2L12	8.0524	19.5209	8.14633
BCL2L13	20.6525	20.5106	23.2111
BCL2L14	0.949236	1.94718	1.36697
BCL2L15	0.95885	1.68527	0.967597
BCL2L2	30.9663	24.3842	27.7841
BCL2L2-PABPN1	0.2251	0.19115	0.00534192
BCL3	161.553	219.605	99.2885
BCL6	41.6397	57.1073	79.4221
BCL6B	34.6203	17.2127	29.9999
BCL7A	9.0354	9.10814	10.1435
BCL7B	49.3032	60.4906	52.663
BCL7C	59.7984	77.5648	72.7219
BCL9	6.58422	7.35878	8.29705
BCL9L	38.1675	72.2554	37.3935
BCLAF1	27.0659	44.7738	27.4063
BCMO1	0.506712	0.474405	0.554024
BCO2	8.6606	1.57171	6.24212
BCOR	13.3294	18.3897	12.9666
BCORL1	4.16665	7.19188	4.18702
BCORP1	1.4379	1.41191	0.00410821
BCR	18.249	31.1731	18.2295
BCRP2	0.42555	0.790428	0.424273
BCRP3	3.1519	6.6207	3.23966
BCS1L	11.2149	30.1946	11.0927
BCYRN1	5.8777	5.8777	0.0311041
BDAG1	0.09655	0.00200332	0
BDH1	7.31445	10.3731	7.24836
BDH2	11.0153	9.8917	6.15619
BDKRB1	20.8341	18.1785	19.5429
BDKRB2	7.15399	12.2336	10.5831
BDNF	2.74437	5.64006	1.4916
BDNF-AS1	1.45015	3.22859	1.36692
BDP1	6.51515	24.7835	6.49604
BEAN1	1.6837	2.7157	1.50586
BECN1	28.1844	29.6654	29.6225
BEGAIN	1.07205	6.81355	1.10229
BEND2	0.31785	0.298228	0.00104245
BEND3	1.3073	2.09193	1.29509
BEND4	0.50285	0.2308	0.518143
BEND5	6.90445	20.0572	6.88789
BEND6	0.55245	2.37146	0.539103
BEND7	4.3838	10.5367	4.46497
BEST1	3.7487	3.21911	1.62161
BEST2	0.46985	1.15489	0.00603934
BEST3	0.227341	0.559821	0.0034523
BEST4	1.98968	16.3004	2.04383
BET1	8.72799	12.2533	10.4682
BET1L	33.415	53.5935	33.3833
BET3L	0.295899	0.16407	0.349209
BEX1	7.45705	0.768482	0.740513
BEX2	26.4058	42.0104	26.8305
BEX4	43.6137	53.9319	36.8694
BEX5	42.9261	30.5707	27.3021
BFAR	36.0943	38.7947	37.5592
BFSP1	3.32865	3.98929	3.22151
BFSP2	1.07792	0.202151	0.0723563
BGLAP	3.262	0.556463	0.0460968
BGN	724.584	760.856	725.047
BHLHA15	1.88155	9.31718	1.88767
BHLHA9	1.2034	0.561282	0.00929616
BHLHB9	1.86535	2.27695	1.83648
BHLHE22	2.01782	4.22573	2.01475
BHLHE23	0.618	0.618	0.00833573
BHLHE40	429.813	386.936	434.968
BHLHE41	38.3613	35.8878	36.137
BHMT	1.1006	0.727926	0
BHMT2	2.72695	9.39013	2.7087
BICC1	8.92435	25.9054	8.98725
BICD1	2.5909	4.7473	2.59305
BICD2	12.7393	14.244	9.99358
BID	17.6872	23.3292	20.6543
BIK	2.72369	8.83291	6.16254
BIN1	25.0243	45.9056	25.2388
BIN2	18.9054	29.5425	8.63359
BIN3	18.0089	27.2236	18.1645
BIRC2	28.935	34.4029	28.5479
BIRC3	38.6198	95.7134	37.4672
BIRC5	5.6411	20.1981	5.47433
BIRC6	8.12495	40.4638	8.07871
BIRC7	27.0054	33.7727	30.8097
BIRC8	0.19287	0.0761487	0.0958983
BIVM	4.40285	11.5526	4.39829
BIVM-ERCC5	0.025	0.0247593	0.00157818
BK250D10.8	0.4844	0.220397	0.0255605
BLCAP	39.6559	40.3377	39.1621
BLID	2.0874	29.8355	0.0149154
BLK	16.2461	20.8367	16.9539
BLM	1.33695	2.99372	1.33252
BLMH	17.0021	26.5843	17.0427
BLNK	13.4165	11.1991	15.8774
BLOC1S1	42.3296	42.6655	49.2479
BLOC1S1-RDH5	0.26615	0.0110878	0.0110878
BLOC1S2	33.9268	27.2867	41.456
BLOC1S3	9.85421	9.3501	10.7266
BLVRA	71.4636	70.4648	91.0644
BLVRB	203.693	208.975	358.372
BLZF1	8.66715	11.149	8.60729
BMF	10.4025	24.6507	10.3498
BMI1	1.16245	1.8829	1.11632
BMP1	22.8037	67.4744	23.182
BMP10	0.6423	0.6423	0.0046079
BMP15	0.2621	0.2597	0.0111918
BMP2	54.2541	50.1822	41.393
BMP2K	6.2153	24.9026	6.19575
BMP3	3.71564	3.69234	15.0326
BMP4	26.2336	44.8245	22.0032
BMP5	18.6066	26.0848	19.4419
BMP6	27.3111	38.662	4.93191
BMP7	2.92724	6.06577	2.897
BMP8A	1.09025	4.71549	1.09578
BMP8B	1.2755	3.84594	1.27523
BMPER	7.87355	16.4547	1.56921
BMPR1A	6.6968	10.3583	7.78377
BMPR1B	4.6162	4.59018	5.20389
BMPR2	44.9758	21.4903	25.7842
BMS1	7.43895	16.5445	7.43291
BMS1P1	0	0	0
BMS1P4	2.1467	3.20628	2.14815
BMS1P5	0	0	0
BMX	6.2248	1.3785	1.65318
BNC1	10.6457	0.07645	12.4844
BNC2	3.5295	7.92502	3.51026
BNIP1	11.6793	12.2656	11.5839
BNIP2	36.4209	44.7345	24.8919
BNIP3	21.3074	67.6295	21.3541
BNIP3L	77.5844	88.4988	79.9293
BNIPL	16.5776	19.9153	15.2652
BOC	10.4215	29.1201	15.6673
BOD1	26.7773	29.4084	26.3635
BOD1L	9.52825	26.6026	9.4787
BOD1P	1.04285	1.04047	1.67061
BOK	46.2163	45.5943	47.0534
BOK-AS1	0.720118	0.018544	0.676816
BOLA1	18.5753	18.017	19.0882
BOLA2	0	0	0
BOLA2B	0	0	0
BOLA3	28.7856	41.2672	28.1057
BOLA3-AS1	1.39395	2.50925	1.41074
BOLL	0.1321	0.139026	0
BOP1	1.68365	5.70335	1.67238
BORA	2.26225	3.7641	2.26398
BPESC1	0.1215	0.117278	0.00350787
BPGM	26.1318	25.163	27.2357
BPHL	8.7239	8.71472	9.71101
BPI	0.8954	6.54795	0
BPIFA1	611.519	1256.13	132.043
BPIFA2	2.49815	2.72395	0.215903
BPIFA3	0.19315	0.179286	0.00508673
BPIFA4P	0.4585	5.38728	0.01112
BPIFB1	1737.06	89.6013	0
BPIFB2	5.88676	7.78617	0.00770375
BPIFB3	0.17235	0.255594	0.00738888
BPIFB4	0.19535	0.247724	0.00710412
BPIFB6	0.14065	0.248741	0.00932852
BPIFC	0.4813	0.55251	0.00727613
BPNT1	13.4067	13.4331	19.425
BPTF	11.1801	11.9962	11.1166
BPY2	0	0	0
BPY2B	0	0	0
BPY2C	0	0	0
BRAF	3.15335	16.4378	3.16854
BRAP	7.5352	9.00049	7.49914
BRAT1	16.5148	35.2222	16.5306
BRCA1	1.5444	3.85355	1.57154
BRCA2	1.47775	1.84395	1.3876
BRCC3	8.8374	7.48779	11.0775
BRD1	13.0564	22.2425	13.003
BRD2	11.7232	17.1416	11.7225
BRD3	8.7509	10.9484	9.34629
BRD4	20.0159	35.7338	19.9648
BRD7	14.5418	16.0095	14.3411
BRD7P3	0.24335	2.87585	0.24127
BRD8	12.3956	28.2609	12.3796
BRD9	16.6767	28.1661	16.6772
BRDT	0.3169	0.618654	0.00460881
BRE	22.6527	29.4776	22.6051
BREA2	0.997605	3.5432	0.997641
BRF1	8.50895	15.6833	8.51178
BRF2	10.6564	11.5747	12.5792
BRI3	240.34	291.02	112.554
BRI3BP	2.4636	4.01424	4.09779
BRIP1	0.44145	1.64393	0.443546
BRIX1	23.8545	43.1811	23.8463
BRK1	152.27	152.216	243.968
BRMS1	35.0151	49.1795	35.0769
BRMS1L	6.6065	9.02886	6.35397
BROX	10.8363	36.3562	15.6792
BRP44	22.1825	21.8996	36.4059
BRP44L	68.2829	89.6447	73.4115
BRPF1	9.14615	9.24855	9.22099
BRPF3	11.9368	18.7478	11.8644
BRS3	0.22025	2.20952	0.00797154
BRSK1	2.3664	6.31168	2.35543
BRSK2	0.277924	2.17684	0.277737
BRWD1	4.32001	19.9718	4.33136
BRWD1-IT2	0.7895	0.994245	0.758606
BRWD3	2.6142	9.38637	2.61182
BSCL2	3.21478	3.72654	4.37982
BSDC1	36.2747	48.9961	36.257
BSG	257.444	256.234	343.896
BSN	0.38975	0.613593	0.37993
BSN-AS2	0.2546	0.0845054	0
BSND	0.4484	0.349541	0.0101226
BSPH1	0.1597	0.13202	0.205001
BSPRY	11.9382	13.9607	12.0363
BST1	16.1443	33.1648	6.73152
BST2	247.835	412.803	248.378
BSX	0.28925	3.6199	0.00892843
BTAF1	8.82327	41.0503	8.80315
BTBD1	27.1033	36.1062	26.7408
BTBD10	14.1042	18.2823	12.5087
BTBD11	0.55865	1.86589	0.553543
BTBD16	3.785	0.318429	0.300068
BTBD17	0.2597	7.10048	0.00758752
BTBD18	2.04975	0.0496904	0.00469606
BTBD19	4.27324	4.94502	9.30942
BTBD2	41.0227	66.0242	40.9425
BTBD3	15.2793	18.3486	16.0699
BTBD6	39.5298	72.311	39.4251
BTBD7	6.68285	11.557	6.59661
BTBD8	1.0208	2.15413	0.993849
BTBD9	9.92904	9.55286	11.7831
BTC	5.1921	8.20209	6.86414
BTD	12.3583	12.3872	12.1773
BTF3	184.803	184.875	361.176
BTF3L4	11.0292	10.2502	14.8659
BTF3P11	10.5297	2.27793	0.0113419
BTG1	79.6547	44.4848	80.9677
BTG2	294.961	238.228	289.716
BTG3	69.4237	71.7433	69.3377
BTG4	3.4905	0.00783807	0.00783807
BTK	36.8295	24.1064	23.8422
BTLA	3.1401	9.74805	2.90457
BTN1A1	0.244647	0.154283	0
BTN2A1	15.4009	25.3845	15.3589
BTN2A2	10.689	18.2196	10.7366
BTN2A3P	1.3525	3.3357	1.36067
BTN3A1	30.6046	45.8103	30.615
BTN3A2	42.4237	65.5608	44.0441
BTN3A3	38.5503	54.8805	27.5787
BTNL2	0.0465	0.00131187	0
BTNL3	6.74875	0.39075	0
BTNL8	4.3522	0.453291	0.495026
BTNL9	62.7369	15.1999	56.3024
BTRC	7.2275	6.03129	6.75382
BUB1	4.72245	9.607	4.25598
BUB1B	2.10551	8.58222	0.924022
BUB3	24.1298	35.1665	24.1181
BUD13	12.6145	15.3122	12.605
BUD31	57.2281	51.292	65.6356
BVES	1.96022	1.44771	1.05164
BVES-AS1	0.5139	0.00829275	0
BYSL	14.5983	26.2361	14.7153
BZRAP1	6.93115	25.4766	6.9477
BZW1	37.0519	71.1866	37.0613
BZW2	35.3544	62.1554	35.1558
C10orf10	1084.21	682.751	401.591
C10orf103	0.779284	0.952591	0.796102
C10orf105	0.69115	0.630427	2.88901
C10orf107	25.3525	35.4933	12.7299
C10orf108	2.10195	0.821432	0.660093
C10orf11	17.5653	15.7359	22.5446
C10orf111	0.8299	0.70655	0.825018
C10orf113	3.01205	24.2877	0.0168304
C10orf114	2.17225	4.15434	2.34802
C10orf116	413.157	238.368	253.496
C10orf118	10.8038	17.553	9.89048
C10orf12	1.27365	9.71236	1.27151
C10orf120	0.19335	0.216693	0.00828089
C10orf122	0.3503	0.746285	0.0129121
C10orf125	37.84	37.623	43.2544
C10orf128	45.5954	56.4825	23.9634
C10orf129	0.769	5.53994	0.00822487
C10orf131	0.34035	0.356749	0.017373
C10orf136	1.0668	0.0137228	0
C10orf137	4.0195	12.5833	3.98765
C10orf140	0.37655	0.663544	0.244594
C10orf2	5.02238	12.1132	4.84327
C10orf25	3.35695	2.1307	2.27457
C10orf26	29.172	50.5424	29.1334
C10orf27	0.2646	0.458679	0.00742253
C10orf28	6.5404	12.7731	6.52939
C10orf32	20.0359	21.3052	20.6399
C10orf32-AS3MT	0.03335	0.03335	0.0430546
C10orf35	7.49585	10.3243	9.24375
C10orf40	0.148478	0.290249	0.00611578
C10orf46	13.1785	25.3416	13.1742
C10orf47	10.7872	34.3806	10.6357
C10orf53	0.3954	0.267801	0.00967888
C10orf54	53.9341	29.1929	32.5624
C10orf55	0.49515	1.43534	0.495824
C10orf58	20.245	21.6681	29.5092
C10orf62	0.3692	0.498568	0.0110434
C10orf67	4.11295	3.43865	3.54164
C10orf68	0.554413	4.58725	0.554383
C10orf71	0.6883	0.288946	0.00303994
C10orf76	12.0877	10.2948	12.0835
C10orf81	35.9027	59.3577	34.5669
C10orf82	0.67875	9.53797	0.011473
C10orf88	3.4139	7.16862	3.41833
C10orf90	0.22575	0.262499	0.00400835
C10orf91	1.8455	2.41586	0.363606
C10orf95	11.1207	4.6254	11.643
C10orf96	0.15315	0.156942	0.00695556
C10orf99	0.49135	14.1951	0.0100726
C11orf1	14.3264	13.6869	22.7499
C11orf10	158.022	250.258	156.299
C11orf16	22.6115	10.0064	19.8227
C11orf2	56.9952	71.6196	57.0507
C11orf20	1.6785	0.623738	1.70064
C11orf21	5.03835	8.9923	3.32458
C11orf24	17.7522	50.7686	17.7429
C11orf30	5.37115	15.2913	5.45138
C11orf31	80.2373	79.3101	95.0044
C11orf34	0.89225	0.00915033	0.00836817
C11orf35	8.4628	40.6933	8.46537
C11orf36	0.123	1.66252	0.00662189
C11orf40	0.14715	0.632059	0.0190309
C11orf41	0.24815	0.896576	0.247146
C11orf42	1.74755	0.2785	0
C11orf45	1.412	3.06219	2.90485
C11orf46	14.1703	19.7619	16.8569
C11orf48	29.5653	47.9916	29.2307
C11orf49	27.8107	24.5603	31.447
C11orf51	19.6705	19.4703	20.5755
C11orf52	0	0	0
C11orf53	1.4242	2.47224	0
C11orf54	20.4585	20.141	25.1312
C11orf57	10.6287	11.6532	12.0551
C11orf58	47.9517	44.3722	51.9532
C11orf61	6.0423	9.59225	6.03852
C11orf63	4.594	5.53721	2.633
C11orf65	0.53685	1.5004	0.899359
C11orf67	56.9674	64.9273	40.9946
C11orf68	31.4181	44.5467	31.47
C11orf70	14.9387	20.423	10.9909
C11orf71	12.7008	12.4093	17.3124
C11orf73	25.9214	31.5101	25.3424
C11orf74	15.6262	21.1329	17.9055
C11orf75	45.8624	58.7367	52.8883
C11orf80	9.87225	12.8108	9.53354
C11orf82	3.718	2.98894	5.42062
C11orf83	8.26711	12.7276	13.1763
C11orf84	11.5212	30.3213	11.4905
C11orf85	8.56425	0.907181	0
C11orf86	0.3305	0.146644	0.00567107
C11orf87	0.69355	0.00201616	0.00201616
C11orf88	66.76	7.6437	49.186
C11orf9	45.0822	72.9527	21.6163
C11orf91	11.6518	7.55015	8.63172
C11orf92	15.6254	36.038	2.41483
C11orf93	8.1157	16.9839	7.29518
C11orf94	1.1298	0.0415947	0.0201298
C11orf95	7.2546	10.741	7.26542
C11orf96	261.1	189.215	155.618
C12orf10	32.8261	43.9327	36.5701
C12orf12	0.0965	0.130559	0.0042359
C12orf23	21.7325	25.3916	21.7775
C12orf26	5.2203	6.35427	5.08041
C12orf29	8.65779	9.68866	13.4988
C12orf32	12.025	11.8633	12.814
C12orf33	0.162392	2.6679	0.164452
C12orf34	2.0766	15.4169	2.08473
C12orf35	17.207	46.7564	17.3747
C12orf36	0.1265	0.174973	0.00546411
C12orf37	0.095	0.219508	0.00746787
C12orf39	3.0915	4.48581	0.374663
C12orf4	10.6435	11.3746	11.3928
C12orf40	0.08135	0.280154	0.00459319
C12orf42	0.34635	0.345652	0.014084
C12orf43	9.16465	10.5587	9.09723
C12orf44	47.768	59.6743	47.0407
C12orf45	13.5744	19.3935	15.4741
C12orf47	14.0868	26.3658	14.0358
C12orf49	44.2112	43.5394	31.179
C12orf5	4.9474	5.1862	5.64268
C12orf50	0.1744	0.266974	0.00818181
C12orf51	6.41414	6.63725	6.42591
C12orf52	12.1886	14.7621	15.0409
C12orf53	0.6654	5.00597	0.660309
C12orf54	1.21895	0.465934	1.25936
C12orf56	0.27345	0.425996	0.00741795
C12orf57	286.021	364.961	509.985
C12orf59	1.27898	2.5042	2.86136
C12orf60	1.88215	6.63814	1.90354
C12orf61	0.354503	1.50311	0.994979
C12orf65	8.62215	10.6523	10.9306
C12orf66	1.91755	2.87834	2.23491
C12orf68	3.70465	3.26361	4.7416
C12orf69	2.8356	1.32251	1.15193
C12orf70	1.08825	0.822576	0.140661
C12orf71	1.23	0.3705	0
C12orf73	4.46315	7.03575	4.46925
C12orf74	0.7824	1.20534	0.0109244
C12orf75	39.0837	37.9827	40.8358
C12orf76	9.0807	16.2779	9.08898
C12orf77	0.100102	0.825916	0.00401757
C13orf15	694.958	175.432	224.658
C13orf33	31.9754	33.7879	30.3396
C13orf35	0.28735	0.452005	0.00461908
C14orf1	38.1194	68.0288	62.2479
C14orf101	5.4215	10.9483	5.41976
C14orf102	4.68055	10.9442	4.67854
C14orf105	0.1351	0.166975	0.00735954
C14orf109	24.9466	24.6536	25.8211
C14orf118	8.21655	5.61144	8.46106
C14orf119	25.7669	32.2729	31.9429
C14orf126	8.631	8.60712	17.5654
C14orf129	13.6848	10.7914	26.5244
C14orf132	26.9744	18.6651	18.7651
C14orf133	10.1204	13.7478	10.0339
C14orf135	13.1599	18.4694	13.1252
C14orf142	26.3983	24.4995	40.8249
C14orf149	6.16197	24.8036	6.13893
C14orf159	22.7156	29.7387	13.9692
C14orf162	0.26705	4.60544	0.00951469
C14orf165	0.3009	1.26115	0.00949785
C14orf166	81.9869	90.4038	77.2776
C14orf166B	0.2408	0.119645	0.124802
C14orf167	9.98195	9.40705	10.9601
C14orf169	6.48328	6.32373	7.90337
C14orf176	0.93315	2.24727	0.927858
C14orf177	0.142281	0.16035	0.00824047
C14orf178	0.8933	0.248096	0.0216118
C14orf180	1.65785	2.24904	0
C14orf182	0.35275	0.664784	0.350694
C14orf183	1.3061	0.166	0.0129564
C14orf2	82.0846	81.6694	113.947
C14orf21	8.3326	14.6831	8.34009
C14orf23	0.1305	0.612336	0.00157939
C14orf28	3.3609	4.40525	3.36472
C14orf37	2.46459	4.77904	2.26471
C14orf38	0.8838	0.77255	0.00504075
C14orf39	0.55565	0.220487	0.00587639
C14orf43	19.5829	15.644	16.2471
C14orf45	17.1696	22.0038	19.3625
C14orf49	3.36313	6.2153	2.45163
C14orf55	0.220889	0.280297	0
C14orf64	1.42558	1.4095	1.60895
C14orf79	17.3808	11.604	16.7334
C14orf80	9.61855	20.4673	9.71666
C14orf93	6.58855	9.30698	6.5915
C15orf17	20.7445	26.2369	20.6793
C15orf2	0.22155	0.0252411	0
C15orf23	6.82728	13.3719	6.83737
C15orf24	82.2797	81.3083	90.639
C15orf26	9.8615	10.3931	3.39392
C15orf27	2.09795	3.74235	2.33033
C15orf29	9.1725	26.9871	9.17221
C15orf32	0.355	0.598046	0.0075704
C15orf33	2.09441	3.85218	2.85418
C15orf34	0.62278	1.03251	0.823975
C15orf37	3.9172	5.67292	1.9997
C15orf38	11.3807	11.0281	12.1561
C15orf38-AP3S2	0.0418151	0.0548698	0.0867615
C15orf39	17.382	27.0791	17.3534
C15orf40	4.5335	5.78727	6.03484
C15orf41	1.9964	5.06934	1.99592
C15orf42	0.28539	1.74429	0.285099
C15orf43	0.30025	0.441563	0.0105284
C15orf44	17.7388	18.1337	17.4194
C15orf48	60.045	130.224	40.9754
C15orf5	4.58415	11.8379	0
C15orf50	0.331	0.521299	0.0109402
C15orf52	10.9934	24.9611	5.28796
C15orf53	0.66745	0.00852465	0
C15orf54	0.3571	0.0550082	0.00752066
C15orf55	0.1776	0.00383878	0
C15orf56	0.670712	0.748556	1.03679
C15orf57	19.5869	19.3421	24.4808
C15orf58	2.64445	3.56291	4.69629
C15orf59	8.8139	19.3128	2.96985
C15orf60	0.6186	0.0145358	0.0145358
C15orf61	6.1478	29.3813	6.19506
C15orf62	1.93295	5.22517	1.96099
C15orf63	2.93095	0.662901	0.0143407
C16orf11	0.4921	0.00507917	0.0042455
C16orf13	50.8546	98.8498	50.5686
C16orf3	2.88135	0.533439	0
C16orf42	40.5447	46.2104	40.064
C16orf45	12.1089	26.1328	12.0554
C16orf46	3.45202	3.79845	4.78069
C16orf48	34.1277	62.1181	36.3921
C16orf5	19.6503	19.541	20.3457
C16orf52	8.37815	5.13845	8.40444
C16orf53	11.3314	27.5234	11.3453
C16orf54	7.51378	7.59238	6.18898
C16orf55	6.80245	9.79478	8.35841
C16orf57	13.3606	27.9132	13.3586
C16orf58	35.1466	65.0299	35.1133
C16orf59	1.3067	7.0395	1.30357
C16orf62	17.2435	22.1931	17.2212
C16orf7	9.6746	43.306	9.61681
C16orf70	10.8476	17.0901	10.782
C16orf71	16.3718	21.281	6.64084
C16orf72	20.5348	31.5279	20.5726
C16orf73	0.49895	0.545822	0.0100478
C16orf74	5.2401	5.44829	4.37799
C16orf78	0.3178	0.3487	0.00692998
C16orf79	3.33843	15.5107	3.29956
C16orf80	23.2994	33.9029	37.0669
C16orf82	0.4092	0.5465	0.00533021
C16orf86	4.7135	7.7964	2.33549
C16orf87	5.4985	10.1261	5.47851
C16orf88	6.4825	26.7705	6.50714
C16orf89	107.45	126.404	94.4824
C16orf90	0.5201	0.465637	0.00681366
C16orf91	13.6607	13.2086	14.2245
C16orf92	0.27385	0.2239	0.0629721
[truncated: 21,369 more rows]
